# Supplementary material for: The metabolite-controlled ubiquitin conjugase Ubc8 promotes mitochondrial protein import
Source: Life Sci Alliance. 2022 Oct 17;6(1):e202201526. doi: 10.26508/lsa.202201526 (PMC9579816; doi:10.26508/lsa.202201526)
Supplement: Supplementary file 8 [file LSA-2022-01526_SdataF3.2.xlsx]

## Sheet: Plate map for Growth Curve
Well	Strain	Medium
A1	WT	YPG
A2	WT	YPG
A3	WT	YPG
A4	Dubc8	YPG
A5	Dubc8	YPG
A6	Dubc8	YPG
A7	WT	2% Glucose
A8	WT	2% Glucose
A9	WT	2% Glucose
A10	Dubc8	2% Glucose
A11	Dubc8	2% Glucose
A12	Dubc8	2% Glucose
B1	WT	0.1% Glucose
B2	WT	0.1% Glucose
B3	WT	0.1% Glucose
B4	Dubc8	0.1% Glucose
B5	Dubc8	0.1% Glucose
B6	Dubc8	0.1% Glucose
C1	WT	0.2% Glucose
C2	WT	0.2% Glucose
C3	WT	0.2% Glucose
C4	Dubc8	0.2% Glucose
C5	Dubc8	0.2% Glucose
C6	Dubc8	0.2% Glucose
D1	WT	0.4% Glucose
D2	WT	0.4% Glucose
D3	WT	0.4% Glucose
D4	Dubc8	0.4% Glucose
D5	Dubc8	0.4% Glucose
D6	Dubc8	0.4% Glucose
E1	WT	0.6% Glucose
E2	WT	0.6% Glucose
E3	WT	0.6% Glucose
E4	Dubc8	0.6% Glucose
E5	Dubc8	0.6% Glucose
E6	Dubc8	0.6% Glucose
F1	WT	0.8% Glucose
F2	WT	0.8% Glucose
F3	WT	0.8% Glucose
F4	Dubc8	0.8% Glucose
F5	Dubc8	0.8% Glucose
F6	Dubc8	0.8% Glucose
G1	WT	1% Glucose
G2	WT	1% Glucose
G3	WT	1% Glucose
G4	Dubc8	1% Glucose
G5	Dubc8	1% Glucose
G6	Dubc8	1% Glucose
H1	WT	1.5% Glucose
H2	WT	1.5% Glucose
H3	WT	1.5% Glucose
H4	Dubc8	1.5% Glucose
H5	Dubc8	1.5% Glucose
H6	Dubc8	1.5% Glucose

## Sheet: Growth Curve Fig.3H
Time	Temp.	A1	A2	A3	A4	A5	A6	A7	A8	A9	A10	A11	A12	B1	B2	B3	B4	B5	B6	B7	B8	B9	B10	B11	B12	C1	C2	C3	C4	C5	C6	C7	C8	C9	C10	C11	C12	D1	D2	D3	D4	D5	D6	D7	D8	D9	D10	D11	D12
00:00:00	30	0.113	0.116	0.115	0.114	0.117	0.119	0.118	0.115	0.114	0.114	0.112	0.116	0.114	0.113	0.114	0.118	0.116	0.118	0.108	0.106	0.107	0.106	0.107	0.105	0.115	0.116	0.113	0.114	0.112	0.114	0.104	0.103	0.103	0.104	0.105	0.106	0.119	0.118	0.118	0.117	0.116	0.118	0.106	0.105	0.107	0.105	0.106	0.107
00:10:00	30	0.115	0.117	0.115	0.115	0.115	0.118	0.114	0.115	0.114	0.113	0.112	0.117	0.115	0.114	0.115	0.118	0.115	0.116	0.106	0.105	0.106	0.106	0.107	0.105	0.115	0.117	0.114	0.115	0.112	0.115	0.104	0.103	0.103	0.103	0.105	0.106	0.12	0.119	0.117	0.117	0.116	0.118	0.106	0.105	0.107	0.105	0.106	0.107
00:20:00	30	0.115	0.117	0.115	0.115	0.115	0.118	0.114	0.115	0.114	0.113	0.112	0.117	0.115	0.114	0.114	0.118	0.115	0.115	0.106	0.105	0.106	0.105	0.107	0.105	0.115	0.116	0.114	0.115	0.112	0.114	0.104	0.102	0.103	0.103	0.104	0.106	0.12	0.119	0.118	0.118	0.117	0.118	0.106	0.105	0.107	0.105	0.106	0.107
00:30:00	30	0.116	0.117	0.115	0.115	0.115	0.119	0.113	0.115	0.114	0.114	0.113	0.117	0.115	0.114	0.115	0.118	0.115	0.115	0.106	0.105	0.106	0.105	0.107	0.105	0.116	0.117	0.114	0.116	0.113	0.115	0.104	0.103	0.103	0.103	0.104	0.106	0.12	0.119	0.119	0.118	0.117	0.119	0.106	0.105	0.106	0.105	0.106	0.107
00:40:00	30	0.115	0.118	0.117	0.115	0.115	0.119	0.114	0.115	0.114	0.114	0.113	0.117	0.116	0.115	0.116	0.118	0.115	0.115	0.106	0.105	0.105	0.105	0.106	0.105	0.116	0.117	0.115	0.116	0.113	0.115	0.104	0.103	0.103	0.103	0.104	0.106	0.12	0.119	0.118	0.118	0.117	0.119	0.106	0.105	0.106	0.105	0.106	0.106
00:50:00	30.1	0.116	0.118	0.117	0.115	0.117	0.119	0.114	0.115	0.114	0.114	0.114	0.118	0.116	0.115	0.116	0.119	0.115	0.117	0.106	0.105	0.105	0.105	0.106	0.105	0.116	0.119	0.115	0.116	0.114	0.115	0.104	0.102	0.103	0.103	0.104	0.106	0.121	0.12	0.119	0.118	0.117	0.119	0.106	0.105	0.106	0.105	0.106	0.106
01:00:00	30.2	0.116	0.118	0.117	0.116	0.116	0.119	0.114	0.116	0.115	0.115	0.113	0.118	0.117	0.115	0.116	0.119	0.116	0.116	0.106	0.105	0.105	0.105	0.106	0.105	0.116	0.117	0.115	0.117	0.113	0.115	0.103	0.102	0.103	0.103	0.104	0.106	0.121	0.12	0.119	0.118	0.118	0.119	0.106	0.105	0.106	0.105	0.106	0.106
01:10:00	30.3	0.117	0.118	0.117	0.116	0.116	0.119	0.115	0.116	0.115	0.114	0.114	0.119	0.117	0.116	0.117	0.12	0.116	0.116	0.106	0.105	0.105	0.105	0.106	0.105	0.116	0.118	0.115	0.116	0.113	0.115	0.103	0.102	0.102	0.102	0.103	0.105	0.121	0.12	0.119	0.119	0.118	0.12	0.106	0.105	0.106	0.105	0.105	0.106
01:20:00	30.3	0.117	0.119	0.116	0.116	0.116	0.119	0.115	0.116	0.116	0.116	0.114	0.118	0.117	0.117	0.117	0.12	0.117	0.117	0.106	0.105	0.105	0.105	0.106	0.105	0.118	0.119	0.116	0.117	0.114	0.116	0.103	0.103	0.103	0.103	0.104	0.106	0.122	0.121	0.12	0.119	0.119	0.121	0.106	0.105	0.106	0.105	0.105	0.106
01:30:00	30.4	0.117	0.119	0.118	0.117	0.116	0.12	0.117	0.117	0.116	0.116	0.115	0.119	0.118	0.117	0.118	0.12	0.117	0.119	0.106	0.105	0.105	0.105	0.106	0.105	0.118	0.12	0.117	0.118	0.115	0.117	0.104	0.103	0.103	0.103	0.104	0.106	0.123	0.122	0.121	0.12	0.12	0.121	0.106	0.105	0.106	0.105	0.105	0.106
01:40:00	30.5	0.118	0.119	0.118	0.116	0.116	0.121	0.117	0.117	0.117	0.117	0.115	0.12	0.119	0.119	0.119	0.121	0.117	0.118	0.106	0.105	0.105	0.105	0.106	0.105	0.118	0.12	0.118	0.118	0.115	0.117	0.103	0.103	0.103	0.103	0.103	0.106	0.123	0.122	0.121	0.121	0.12	0.121	0.106	0.105	0.106	0.105	0.105	0.106
01:50:00	30.6	0.118	0.12	0.119	0.117	0.117	0.12	0.118	0.118	0.118	0.118	0.116	0.121	0.12	0.119	0.12	0.122	0.119	0.119	0.106	0.105	0.105	0.105	0.106	0.105	0.119	0.12	0.118	0.119	0.116	0.118	0.104	0.103	0.103	0.103	0.104	0.106	0.124	0.123	0.122	0.121	0.12	0.122	0.106	0.105	0.106	0.105	0.105	0.106
02:00:00	30.6	0.118	0.12	0.118	0.117	0.117	0.121	0.119	0.118	0.118	0.118	0.117	0.121	0.12	0.119	0.12	0.122	0.119	0.119	0.106	0.104	0.105	0.105	0.106	0.105	0.12	0.121	0.119	0.119	0.117	0.118	0.103	0.102	0.102	0.103	0.103	0.105	0.125	0.124	0.123	0.122	0.122	0.123	0.106	0.104	0.106	0.105	0.105	0.106
02:10:00	30.6	0.118	0.121	0.119	0.118	0.12	0.121	0.121	0.119	0.119	0.119	0.118	0.122	0.122	0.12	0.121	0.124	0.12	0.121	0.106	0.105	0.105	0.105	0.106	0.105	0.121	0.122	0.12	0.12	0.118	0.12	0.103	0.102	0.102	0.102	0.103	0.105	0.125	0.125	0.124	0.123	0.123	0.124	0.106	0.105	0.106	0.105	0.105	0.106
02:20:00	30.6	0.119	0.121	0.119	0.118	0.118	0.121	0.122	0.12	0.12	0.12	0.119	0.123	0.122	0.121	0.122	0.124	0.121	0.121	0.106	0.104	0.105	0.105	0.106	0.105	0.122	0.123	0.122	0.121	0.119	0.12	0.103	0.102	0.103	0.103	0.104	0.106	0.126	0.126	0.125	0.123	0.124	0.125	0.106	0.104	0.106	0.105	0.105	0.106
02:30:00	30.6	0.12	0.122	0.12	0.119	0.119	0.122	0.121	0.121	0.122	0.121	0.12	0.124	0.124	0.122	0.123	0.125	0.122	0.122	0.106	0.104	0.105	0.105	0.106	0.105	0.123	0.124	0.123	0.122	0.119	0.121	0.103	0.102	0.102	0.103	0.104	0.105	0.127	0.127	0.126	0.125	0.125	0.126	0.106	0.104	0.106	0.105	0.105	0.106
02:40:00	30.5	0.12	0.122	0.121	0.118	0.119	0.122	0.124	0.122	0.123	0.122	0.121	0.125	0.125	0.124	0.124	0.126	0.123	0.123	0.106	0.104	0.105	0.105	0.106	0.105	0.124	0.124	0.123	0.122	0.12	0.122	0.103	0.102	0.103	0.103	0.104	0.106	0.13	0.127	0.126	0.126	0.126	0.126	0.106	0.105	0.106	0.105	0.105	0.106
02:50:00	30.5	0.121	0.122	0.121	0.119	0.12	0.123	0.126	0.124	0.124	0.124	0.123	0.127	0.127	0.125	0.125	0.127	0.124	0.124	0.106	0.105	0.105	0.105	0.106	0.105	0.125	0.126	0.125	0.124	0.121	0.123	0.103	0.102	0.102	0.103	0.104	0.106	0.13	0.129	0.128	0.127	0.127	0.128	0.106	0.104	0.106	0.105	0.105	0.106
03:00:00	30.5	0.12	0.123	0.122	0.12	0.119	0.123	0.128	0.125	0.126	0.125	0.124	0.128	0.128	0.125	0.126	0.128	0.125	0.125	0.106	0.104	0.105	0.105	0.106	0.105	0.127	0.127	0.125	0.125	0.122	0.124	0.103	0.102	0.103	0.103	0.104	0.106	0.132	0.131	0.13	0.128	0.128	0.129	0.106	0.104	0.106	0.105	0.105	0.106
03:10:00	30.4	0.121	0.123	0.122	0.12	0.121	0.124	0.129	0.126	0.127	0.126	0.125	0.129	0.128	0.128	0.128	0.129	0.126	0.126	0.106	0.104	0.105	0.105	0.106	0.105	0.127	0.128	0.126	0.126	0.123	0.125	0.103	0.102	0.102	0.103	0.104	0.105	0.133	0.132	0.131	0.13	0.13	0.13	0.106	0.105	0.106	0.105	0.105	0.106
03:20:00	30.4	0.122	0.124	0.121	0.121	0.121	0.125	0.129	0.128	0.129	0.128	0.126	0.131	0.129	0.129	0.129	0.131	0.128	0.128	0.106	0.104	0.104	0.105	0.106	0.105	0.129	0.131	0.129	0.127	0.125	0.126	0.103	0.103	0.103	0.103	0.104	0.106	0.134	0.133	0.133	0.13	0.132	0.132	0.106	0.104	0.106	0.105	0.105	0.106
03:30:00	30.4	0.122	0.124	0.124	0.121	0.121	0.125	0.133	0.129	0.13	0.13	0.128	0.132	0.131	0.131	0.131	0.132	0.129	0.129	0.106	0.104	0.104	0.105	0.106	0.105	0.131	0.132	0.129	0.128	0.127	0.128	0.103	0.102	0.102	0.103	0.104	0.106	0.137	0.135	0.133	0.133	0.133	0.134	0.106	0.104	0.106	0.105	0.105	0.106
03:40:00	30.3	0.123	0.125	0.123	0.122	0.123	0.126	0.135	0.132	0.133	0.132	0.13	0.135	0.133	0.132	0.132	0.134	0.13	0.131	0.106	0.104	0.104	0.105	0.106	0.104	0.131	0.133	0.131	0.13	0.128	0.129	0.103	0.102	0.102	0.103	0.104	0.105	0.138	0.138	0.136	0.134	0.134	0.135	0.106	0.104	0.106	0.105	0.105	0.106
03:50:00	30.3	0.123	0.126	0.125	0.122	0.123	0.126	0.137	0.134	0.135	0.134	0.132	0.136	0.135	0.134	0.134	0.136	0.132	0.133	0.106	0.104	0.105	0.105	0.106	0.105	0.133	0.136	0.134	0.132	0.129	0.131	0.103	0.102	0.103	0.103	0.103	0.105	0.14	0.141	0.138	0.136	0.136	0.138	0.106	0.105	0.106	0.105	0.105	0.106
04:00:00	30.3	0.123	0.125	0.124	0.122	0.125	0.127	0.141	0.136	0.137	0.136	0.135	0.139	0.136	0.136	0.135	0.137	0.134	0.134	0.106	0.104	0.104	0.105	0.106	0.105	0.136	0.137	0.136	0.134	0.131	0.133	0.103	0.102	0.103	0.103	0.104	0.106	0.142	0.143	0.14	0.138	0.138	0.139	0.106	0.104	0.106	0.105	0.105	0.106
04:10:00	30.3	0.125	0.127	0.125	0.123	0.126	0.127	0.142	0.139	0.14	0.139	0.136	0.142	0.139	0.137	0.138	0.139	0.135	0.136	0.106	0.104	0.104	0.105	0.106	0.105	0.138	0.14	0.137	0.135	0.133	0.135	0.103	0.103	0.103	0.103	0.104	0.105	0.144	0.143	0.144	0.14	0.14	0.142	0.106	0.104	0.106	0.105	0.105	0.106
04:20:00	30.2	0.125	0.127	0.126	0.124	0.124	0.128	0.145	0.14	0.142	0.141	0.139	0.144	0.14	0.139	0.14	0.141	0.137	0.138	0.106	0.104	0.105	0.105	0.106	0.105	0.139	0.141	0.139	0.137	0.135	0.138	0.103	0.102	0.103	0.103	0.104	0.105	0.146	0.146	0.144	0.142	0.142	0.144	0.106	0.104	0.106	0.104	0.105	0.106
04:30:00	30.2	0.126	0.127	0.126	0.125	0.126	0.129	0.152	0.144	0.145	0.143	0.143	0.147	0.143	0.142	0.143	0.143	0.141	0.141	0.106	0.104	0.105	0.105	0.106	0.105	0.142	0.144	0.142	0.14	0.137	0.139	0.103	0.102	0.103	0.103	0.104	0.106	0.149	0.148	0.148	0.145	0.145	0.146	0.106	0.104	0.106	0.105	0.105	0.106
04:40:00	30.2	0.126	0.128	0.127	0.125	0.127	0.13	0.15	0.147	0.149	0.147	0.146	0.149	0.146	0.144	0.145	0.145	0.142	0.143	0.106	0.104	0.104	0.105	0.106	0.105	0.147	0.147	0.144	0.142	0.14	0.142	0.103	0.102	0.103	0.103	0.104	0.106	0.153	0.153	0.151	0.147	0.148	0.149	0.106	0.104	0.106	0.105	0.105	0.106
04:50:00	30.2	0.127	0.129	0.127	0.126	0.127	0.131	0.155	0.151	0.151	0.15	0.149	0.153	0.147	0.147	0.147	0.148	0.145	0.146	0.106	0.104	0.104	0.105	0.106	0.105	0.148	0.148	0.148	0.145	0.143	0.144	0.103	0.103	0.103	0.103	0.104	0.106	0.154	0.154	0.153	0.153	0.151	0.153	0.106	0.104	0.106	0.105	0.105	0.106
05:00:00	30.2	0.128	0.129	0.128	0.127	0.127	0.131	0.162	0.154	0.155	0.152	0.151	0.157	0.15	0.149	0.151	0.15	0.148	0.148	0.106	0.104	0.104	0.105	0.106	0.105	0.151	0.151	0.15	0.148	0.146	0.147	0.103	0.102	0.102	0.103	0.103	0.105	0.158	0.158	0.158	0.155	0.154	0.155	0.106	0.104	0.106	0.105	0.105	0.106
05:10:00	30.1	0.129	0.13	0.129	0.127	0.13	0.133	0.162	0.158	0.16	0.158	0.156	0.16	0.153	0.153	0.152	0.154	0.15	0.151	0.106	0.104	0.104	0.105	0.106	0.105	0.154	0.156	0.155	0.15	0.149	0.151	0.103	0.102	0.103	0.103	0.104	0.106	0.162	0.161	0.16	0.158	0.158	0.158	0.106	0.104	0.106	0.105	0.105	0.106
05:20:00	30.1	0.129	0.132	0.129	0.128	0.13	0.134	0.168	0.163	0.164	0.16	0.16	0.166	0.155	0.156	0.156	0.156	0.152	0.154	0.106	0.104	0.105	0.105	0.106	0.104	0.158	0.158	0.159	0.154	0.153	0.153	0.103	0.103	0.103	0.103	0.104	0.105	0.165	0.166	0.164	0.162	0.16	0.162	0.106	0.104	0.106	0.105	0.105	0.106
05:30:00	30.1	0.13	0.132	0.13	0.129	0.131	0.135	0.173	0.166	0.167	0.165	0.165	0.169	0.158	0.158	0.159	0.16	0.155	0.158	0.106	0.104	0.104	0.105	0.106	0.105	0.162	0.161	0.161	0.157	0.156	0.157	0.103	0.103	0.103	0.103	0.104	0.106	0.169	0.169	0.169	0.165	0.166	0.167	0.106	0.104	0.106	0.105	0.105	0.106
05:40:00	30.1	0.131	0.132	0.131	0.13	0.132	0.136	0.179	0.172	0.173	0.169	0.17	0.174	0.162	0.161	0.161	0.162	0.158	0.16	0.106	0.104	0.104	0.105	0.106	0.104	0.165	0.165	0.166	0.16	0.158	0.161	0.103	0.102	0.102	0.103	0.104	0.105	0.175	0.173	0.173	0.17	0.17	0.169	0.106	0.104	0.106	0.105	0.105	0.106
05:50:00	30.1	0.132	0.134	0.132	0.131	0.133	0.138	0.182	0.176	0.177	0.175	0.175	0.178	0.163	0.164	0.164	0.165	0.161	0.163	0.106	0.104	0.104	0.105	0.106	0.104	0.169	0.17	0.17	0.166	0.164	0.165	0.103	0.102	0.103	0.103	0.104	0.106	0.178	0.177	0.177	0.175	0.174	0.176	0.106	0.104	0.106	0.105	0.105	0.106
06:00:00	30.1	0.132	0.134	0.132	0.132	0.134	0.138	0.188	0.182	0.182	0.179	0.179	0.183	0.168	0.167	0.168	0.169	0.164	0.167	0.106	0.104	0.104	0.105	0.106	0.105	0.173	0.176	0.174	0.17	0.166	0.17	0.103	0.102	0.103	0.103	0.103	0.105	0.185	0.184	0.184	0.18	0.178	0.18	0.106	0.104	0.106	0.105	0.105	0.106
06:10:00	30.1	0.133	0.135	0.133	0.133	0.135	0.139	0.196	0.187	0.189	0.185	0.184	0.188	0.171	0.17	0.172	0.173	0.168	0.171	0.106	0.104	0.105	0.105	0.106	0.105	0.178	0.18	0.178	0.175	0.171	0.173	0.104	0.103	0.103	0.103	0.104	0.106	0.189	0.188	0.186	0.184	0.182	0.184	0.106	0.104	0.106	0.105	0.105	0.106
06:20:00	30.1	0.134	0.135	0.135	0.134	0.136	0.141	0.202	0.193	0.194	0.19	0.189	0.195	0.173	0.173	0.173	0.176	0.172	0.173	0.106	0.104	0.104	0.105	0.106	0.104	0.182	0.183	0.183	0.177	0.176	0.178	0.103	0.102	0.102	0.103	0.104	0.105	0.194	0.193	0.195	0.19	0.188	0.191	0.106	0.104	0.106	0.105	0.105	0.106
06:30:00	30.1	0.135	0.136	0.136	0.135	0.137	0.142	0.206	0.201	0.199	0.197	0.194	0.201	0.176	0.176	0.176	0.18	0.174	0.177	0.106	0.104	0.104	0.105	0.106	0.105	0.188	0.189	0.188	0.182	0.181	0.183	0.103	0.103	0.103	0.103	0.104	0.106	0.202	0.199	0.199	0.194	0.194	0.197	0.106	0.104	0.106	0.105	0.105	0.106
06:40:00	30.1	0.136	0.138	0.136	0.136	0.138	0.143	0.214	0.206	0.208	0.203	0.2	0.206	0.18	0.179	0.179	0.182	0.179	0.18	0.106	0.104	0.105	0.105	0.106	0.105	0.193	0.192	0.193	0.188	0.185	0.188	0.103	0.102	0.103	0.103	0.103	0.105	0.205	0.206	0.208	0.2	0.2	0.202	0.106	0.104	0.106	0.105	0.105	0.106
06:50:00	30.1	0.137	0.139	0.137	0.138	0.14	0.145	0.226	0.214	0.215	0.209	0.206	0.212	0.182	0.183	0.183	0.187	0.181	0.185	0.106	0.104	0.104	0.105	0.106	0.104	0.198	0.197	0.197	0.192	0.19	0.193	0.103	0.102	0.103	0.103	0.104	0.105	0.213	0.212	0.212	0.207	0.204	0.21	0.106	0.104	0.106	0.105	0.105	0.106
07:00:00	30.1	0.138	0.14	0.138	0.139	0.141	0.145	0.231	0.225	0.223	0.213	0.213	0.219	0.184	0.185	0.187	0.19	0.184	0.188	0.106	0.104	0.104	0.105	0.106	0.104	0.203	0.203	0.202	0.198	0.197	0.197	0.103	0.102	0.103	0.103	0.103	0.105	0.221	0.221	0.219	0.213	0.212	0.215	0.106	0.104	0.106	0.105	0.105	0.106
07:10:00	30.1	0.138	0.141	0.139	0.139	0.142	0.147	0.239	0.233	0.231	0.22	0.218	0.225	0.187	0.19	0.189	0.193	0.187	0.19	0.105	0.104	0.104	0.105	0.106	0.104	0.207	0.208	0.209	0.203	0.201	0.204	0.103	0.102	0.102	0.102	0.104	0.105	0.228	0.229	0.227	0.22	0.219	0.223	0.106	0.104	0.106	0.104	0.105	0.106
07:20:00	30.1	0.14	0.142	0.141	0.141	0.143	0.149	0.254	0.237	0.242	0.226	0.226	0.232	0.191	0.19	0.192	0.197	0.19	0.195	0.106	0.104	0.104	0.105	0.106	0.104	0.214	0.214	0.214	0.21	0.208	0.211	0.103	0.102	0.103	0.103	0.104	0.106	0.236	0.235	0.236	0.229	0.226	0.229	0.105	0.104	0.106	0.105	0.105	0.106
07:30:00	30.1	0.14	0.142	0.141	0.142	0.144	0.149	0.254	0.25	0.253	0.232	0.231	0.238	0.191	0.193	0.194	0.199	0.194	0.197	0.106	0.104	0.104	0.105	0.106	0.104	0.22	0.218	0.22	0.214	0.214	0.216	0.103	0.102	0.102	0.103	0.103	0.105	0.243	0.243	0.246	0.235	0.235	0.238	0.106	0.104	0.106	0.105	0.105	0.106
07:40:00	30	0.142	0.144	0.143	0.144	0.146	0.151	0.269	0.259	0.26	0.238	0.236	0.245	0.196	0.197	0.196	0.203	0.198	0.202	0.106	0.104	0.104	0.105	0.106	0.105	0.225	0.223	0.225	0.22	0.218	0.222	0.103	0.103	0.103	0.103	0.104	0.106	0.252	0.252	0.254	0.242	0.242	0.244	0.106	0.104	0.106	0.105	0.105	0.106
07:50:00	30.1	0.143	0.145	0.145	0.145	0.149	0.153	0.28	0.268	0.271	0.245	0.242	0.25	0.196	0.198	0.198	0.205	0.201	0.203	0.106	0.104	0.104	0.105	0.106	0.104	0.23	0.229	0.23	0.226	0.224	0.226	0.103	0.103	0.103	0.103	0.104	0.106	0.262	0.264	0.262	0.25	0.249	0.252	0.106	0.104	0.106	0.104	0.105	0.106
08:00:00	30.1	0.145	0.146	0.145	0.146	0.149	0.155	0.287	0.28	0.28	0.252	0.249	0.257	0.201	0.202	0.201	0.209	0.203	0.208	0.106	0.104	0.104	0.105	0.106	0.104	0.234	0.232	0.236	0.231	0.23	0.231	0.103	0.102	0.102	0.103	0.103	0.105	0.269	0.273	0.272	0.259	0.257	0.258	0.105	0.104	0.106	0.104	0.105	0.106
08:10:00	30.1	0.146	0.148	0.146	0.147	0.153	0.156	0.3	0.293	0.29	0.256	0.254	0.261	0.201	0.203	0.203	0.211	0.206	0.209	0.106	0.104	0.104	0.105	0.106	0.104	0.238	0.238	0.239	0.237	0.234	0.239	0.103	0.102	0.102	0.103	0.103	0.105	0.282	0.279	0.284	0.265	0.262	0.266	0.105	0.104	0.106	0.104	0.105	0.106
08:20:00	30	0.146	0.148	0.147	0.149	0.153	0.157	0.314	0.304	0.302	0.266	0.264	0.271	0.202	0.205	0.206	0.214	0.21	0.214	0.106	0.104	0.104	0.105	0.106	0.104	0.242	0.24	0.242	0.244	0.24	0.243	0.104	0.102	0.103	0.103	0.104	0.106	0.294	0.289	0.291	0.271	0.271	0.275	0.106	0.104	0.106	0.104	0.105	0.106
08:30:00	30	0.148	0.151	0.148	0.151	0.154	0.159	0.322	0.318	0.315	0.274	0.268	0.279	0.205	0.207	0.207	0.217	0.213	0.217	0.106	0.104	0.104	0.105	0.106	0.104	0.244	0.24	0.246	0.248	0.244	0.248	0.103	0.102	0.102	0.102	0.104	0.105	0.306	0.299	0.301	0.28	0.281	0.281	0.105	0.104	0.106	0.104	0.105	0.106
08:40:00	30	0.149	0.152	0.15	0.152	0.155	0.161	0.334	0.325	0.327	0.278	0.275	0.285	0.206	0.21	0.208	0.221	0.215	0.219	0.106	0.104	0.104	0.105	0.106	0.104	0.247	0.244	0.248	0.251	0.249	0.252	0.103	0.102	0.103	0.102	0.103	0.105	0.312	0.313	0.315	0.289	0.287	0.291	0.106	0.104	0.106	0.105	0.105	0.106
08:50:00	30	0.151	0.152	0.151	0.155	0.158	0.163	0.338	0.343	0.339	0.286	0.286	0.289	0.207	0.211	0.213	0.224	0.218	0.222	0.105	0.104	0.104	0.105	0.106	0.104	0.249	0.248	0.253	0.256	0.254	0.259	0.103	0.102	0.102	0.103	0.103	0.105	0.322	0.323	0.322	0.296	0.297	0.298	0.106	0.104	0.106	0.104	0.105	0.106
09:00:00	30	0.153	0.155	0.154	0.157	0.158	0.164	0.355	0.349	0.353	0.295	0.293	0.298	0.209	0.213	0.212	0.226	0.219	0.225	0.106	0.104	0.104	0.105	0.106	0.104	0.25	0.249	0.253	0.26	0.257	0.26	0.102	0.102	0.102	0.102	0.104	0.105	0.333	0.33	0.332	0.303	0.303	0.31	0.106	0.104	0.106	0.105	0.105	0.106
09:10:00	30	0.154	0.155	0.154	0.159	0.16	0.166	0.359	0.352	0.356	0.307	0.301	0.311	0.21	0.216	0.214	0.227	0.224	0.226	0.105	0.104	0.104	0.105	0.106	0.104	0.254	0.253	0.255	0.265	0.262	0.265	0.103	0.102	0.102	0.102	0.103	0.105	0.342	0.337	0.341	0.315	0.315	0.315	0.105	0.104	0.106	0.105	0.105	0.106
09:20:00	30	0.155	0.157	0.156	0.161	0.162	0.171	0.364	0.366	0.37	0.316	0.309	0.321	0.212	0.217	0.217	0.231	0.226	0.229	0.106	0.104	0.104	0.105	0.106	0.104	0.254	0.253	0.257	0.268	0.265	0.266	0.103	0.102	0.102	0.102	0.103	0.105	0.346	0.348	0.349	0.321	0.32	0.325	0.106	0.104	0.106	0.105	0.105	0.106
09:30:00	30	0.157	0.159	0.157	0.163	0.165	0.171	0.373	0.368	0.368	0.322	0.322	0.331	0.216	0.219	0.219	0.235	0.227	0.232	0.106	0.104	0.104	0.105	0.106	0.105	0.257	0.257	0.26	0.27	0.269	0.271	0.103	0.102	0.102	0.103	0.103	0.105	0.352	0.356	0.358	0.327	0.33	0.333	0.105	0.104	0.106	0.104	0.105	0.106
09:40:00	30	0.158	0.16	0.16	0.164	0.167	0.174	0.385	0.38	0.378	0.334	0.331	0.342	0.217	0.222	0.221	0.237	0.23	0.236	0.106	0.104	0.105	0.105	0.106	0.105	0.257	0.258	0.261	0.275	0.271	0.274	0.103	0.102	0.102	0.102	0.103	0.105	0.365	0.361	0.363	0.338	0.335	0.341	0.106	0.104	0.106	0.105	0.105	0.106
09:50:00	30	0.16	0.162	0.161	0.166	0.168	0.176	0.385	0.389	0.388	0.34	0.338	0.35	0.22	0.222	0.223	0.239	0.232	0.237	0.106	0.104	0.105	0.105	0.106	0.105	0.261	0.264	0.264	0.277	0.275	0.279	0.103	0.102	0.103	0.103	0.104	0.106	0.366	0.369	0.369	0.342	0.344	0.348	0.106	0.104	0.106	0.104	0.105	0.106
10:00:00	30.1	0.161	0.164	0.162	0.168	0.171	0.178	0.391	0.391	0.392	0.349	0.346	0.36	0.222	0.225	0.225	0.242	0.234	0.242	0.106	0.104	0.105	0.105	0.106	0.104	0.264	0.264	0.265	0.28	0.277	0.28	0.103	0.102	0.103	0.103	0.104	0.105	0.37	0.374	0.371	0.351	0.35	0.358	0.105	0.104	0.106	0.105	0.105	0.106
10:10:00	30	0.163	0.166	0.165	0.172	0.174	0.18	0.408	0.404	0.402	0.354	0.355	0.366	0.226	0.23	0.23	0.245	0.237	0.243	0.105	0.104	0.104	0.105	0.106	0.104	0.265	0.266	0.27	0.285	0.278	0.283	0.103	0.102	0.102	0.103	0.104	0.105	0.371	0.378	0.376	0.355	0.358	0.365	0.105	0.104	0.106	0.104	0.105	0.106
10:20:00	30	0.165	0.168	0.165	0.174	0.176	0.183	0.413	0.41	0.41	0.359	0.361	0.373	0.227	0.233	0.231	0.247	0.241	0.246	0.105	0.104	0.104	0.105	0.106	0.104	0.27	0.271	0.271	0.288	0.283	0.284	0.103	0.102	0.102	0.103	0.104	0.105	0.374	0.385	0.379	0.366	0.366	0.368	0.105	0.104	0.106	0.104	0.105	0.106
10:30:00	30	0.166	0.169	0.168	0.175	0.178	0.184	0.42	0.419	0.417	0.37	0.365	0.381	0.232	0.235	0.234	0.251	0.244	0.248	0.105	0.104	0.105	0.105	0.106	0.104	0.27	0.272	0.274	0.29	0.285	0.288	0.103	0.102	0.102	0.103	0.103	0.105	0.378	0.386	0.381	0.371	0.374	0.377	0.105	0.104	0.106	0.104	0.105	0.106
10:40:00	30	0.169	0.171	0.17	0.179	0.18	0.188	0.428	0.424	0.428	0.372	0.373	0.389	0.233	0.239	0.237	0.253	0.247	0.251	0.105	0.104	0.104	0.105	0.106	0.104	0.275	0.277	0.278	0.293	0.289	0.293	0.103	0.102	0.103	0.103	0.104	0.106	0.377	0.387	0.381	0.374	0.377	0.382	0.105	0.104	0.106	0.104	0.105	0.106
10:50:00	30	0.171	0.172	0.171	0.182	0.182	0.19	0.444	0.437	0.42	0.378	0.38	0.394	0.238	0.24	0.24	0.258	0.25	0.256	0.105	0.104	0.104	0.105	0.106	0.104	0.276	0.279	0.281	0.297	0.293	0.297	0.103	0.102	0.102	0.102	0.103	0.105	0.383	0.391	0.385	0.38	0.384	0.384	0.105	0.104	0.106	0.104	0.105	0.106
11:00:00	30	0.173	0.175	0.173	0.184	0.186	0.193	0.455	0.456	0.443	0.383	0.385	0.4	0.241	0.244	0.244	0.262	0.253	0.259	0.106	0.104	0.105	0.105	0.106	0.104	0.282	0.28	0.288	0.3	0.296	0.299	0.103	0.102	0.102	0.103	0.103	0.105	0.387	0.396	0.388	0.386	0.388	0.392	0.105	0.104	0.106	0.104	0.105	0.106
11:10:00	30	0.174	0.177	0.176	0.188	0.19	0.195	0.462	0.46	0.446	0.39	0.39	0.406	0.242	0.247	0.246	0.265	0.26	0.264	0.106	0.104	0.105	0.105	0.106	0.104	0.285	0.282	0.289	0.303	0.3	0.303	0.103	0.102	0.103	0.103	0.104	0.105	0.388	0.395	0.391	0.388	0.393	0.396	0.106	0.104	0.106	0.104	0.105	0.106
11:20:00	30	0.177	0.18	0.178	0.191	0.192	0.198	0.474	0.464	0.461	0.393	0.392	0.411	0.247	0.249	0.252	0.267	0.262	0.267	0.106	0.104	0.105	0.105	0.106	0.104	0.287	0.288	0.291	0.306	0.302	0.303	0.103	0.102	0.102	0.102	0.103	0.105	0.389	0.401	0.393	0.393	0.394	0.399	0.105	0.104	0.106	0.104	0.105	0.106
11:30:00	30	0.179	0.182	0.18	0.193	0.197	0.202	0.481	0.485	0.463	0.402	0.4	0.415	0.251	0.253	0.254	0.272	0.265	0.272	0.105	0.104	0.105	0.105	0.106	0.104	0.291	0.292	0.295	0.31	0.308	0.31	0.103	0.102	0.102	0.103	0.104	0.105	0.392	0.401	0.398	0.398	0.398	0.401	0.105	0.104	0.106	0.104	0.105	0.106
11:40:00	30	0.181	0.184	0.183	0.196	0.199	0.204	0.493	0.486	0.474	0.408	0.404	0.423	0.254	0.257	0.258	0.278	0.269	0.275	0.105	0.104	0.105	0.105	0.106	0.104	0.296	0.293	0.299	0.315	0.309	0.313	0.103	0.102	0.102	0.103	0.103	0.105	0.394	0.407	0.397	0.399	0.401	0.405	0.105	0.104	0.106	0.104	0.105	0.106
11:50:00	30	0.184	0.186	0.185	0.198	0.204	0.208	0.509	0.495	0.48	0.41	0.406	0.429	0.257	0.263	0.262	0.282	0.272	0.28	0.105	0.104	0.105	0.105	0.106	0.104	0.3	0.298	0.302	0.32	0.314	0.316	0.103	0.102	0.102	0.102	0.103	0.105	0.399	0.407	0.405	0.401	0.403	0.41	0.106	0.104	0.106	0.104	0.105	0.106
12:00:00	30	0.186	0.188	0.188	0.202	0.205	0.211	0.523	0.506	0.493	0.411	0.411	0.431	0.261	0.266	0.266	0.285	0.28	0.285	0.106	0.104	0.105	0.105	0.106	0.104	0.303	0.304	0.304	0.324	0.318	0.322	0.103	0.102	0.102	0.102	0.103	0.105	0.408	0.408	0.409	0.406	0.407	0.412	0.106	0.104	0.106	0.105	0.105	0.106
12:10:00	30	0.189	0.191	0.191	0.206	0.208	0.215	0.529	0.521	0.493	0.419	0.416	0.436	0.266	0.27	0.271	0.291	0.282	0.289	0.105	0.104	0.105	0.105	0.106	0.104	0.305	0.309	0.312	0.325	0.323	0.324	0.103	0.102	0.103	0.103	0.104	0.105	0.406	0.415	0.411	0.413	0.409	0.419	0.105	0.104	0.106	0.104	0.105	0.106
12:20:00	30	0.191	0.193	0.193	0.208	0.212	0.219	0.54	0.522	0.512	0.423	0.422	0.441	0.271	0.275	0.274	0.295	0.287	0.293	0.106	0.104	0.105	0.105	0.106	0.104	0.312	0.309	0.315	0.332	0.327	0.33	0.103	0.102	0.102	0.103	0.104	0.105	0.414	0.421	0.417	0.415	0.416	0.422	0.105	0.104	0.106	0.104	0.105	0.106
12:30:00	30	0.194	0.196	0.195	0.212	0.216	0.222	0.551	0.537	0.509	0.428	0.426	0.445	0.275	0.277	0.279	0.298	0.291	0.299	0.106	0.104	0.105	0.105	0.106	0.104	0.317	0.314	0.322	0.334	0.332	0.334	0.103	0.102	0.102	0.102	0.103	0.105	0.416	0.427	0.415	0.418	0.418	0.424	0.105	0.104	0.106	0.104	0.105	0.106
12:40:00	30	0.197	0.199	0.199	0.216	0.22	0.226	0.566	0.542	0.52	0.433	0.432	0.451	0.278	0.283	0.283	0.305	0.295	0.303	0.105	0.104	0.105	0.105	0.106	0.104	0.319	0.318	0.324	0.34	0.339	0.337	0.103	0.102	0.102	0.103	0.103	0.105	0.419	0.43	0.429	0.422	0.424	0.427	0.105	0.104	0.106	0.104	0.105	0.106
12:50:00	30	0.201	0.203	0.201	0.219	0.223	0.229	0.579	0.563	0.533	0.435	0.435	0.452	0.284	0.288	0.29	0.309	0.302	0.307	0.105	0.104	0.105	0.105	0.106	0.104	0.324	0.326	0.329	0.348	0.342	0.344	0.103	0.102	0.103	0.103	0.104	0.105	0.429	0.433	0.429	0.426	0.426	0.437	0.105	0.104	0.106	0.104	0.105	0.106
13:00:00	30	0.203	0.205	0.205	0.224	0.228	0.233	0.581	0.568	0.542	0.438	0.442	0.457	0.288	0.294	0.294	0.313	0.303	0.311	0.106	0.104	0.105	0.105	0.106	0.104	0.33	0.329	0.334	0.349	0.346	0.349	0.103	0.102	0.103	0.103	0.103	0.105	0.429	0.438	0.435	0.432	0.433	0.439	0.105	0.104	0.106	0.104	0.105	0.106
13:10:00	30	0.205	0.208	0.208	0.227	0.231	0.236	0.591	0.579	0.547	0.443	0.443	0.462	0.292	0.298	0.298	0.316	0.31	0.317	0.105	0.104	0.105	0.105	0.106	0.104	0.334	0.332	0.342	0.356	0.352	0.355	0.103	0.102	0.102	0.103	0.103	0.105	0.433	0.443	0.439	0.437	0.438	0.442	0.105	0.104	0.106	0.104	0.105	0.106
13:20:00	30	0.21	0.211	0.212	0.231	0.234	0.24	0.601	0.589	0.559	0.449	0.45	0.461	0.299	0.305	0.303	0.321	0.313	0.321	0.105	0.104	0.105	0.105	0.106	0.104	0.34	0.34	0.346	0.361	0.356	0.358	0.103	0.102	0.102	0.103	0.104	0.106	0.439	0.449	0.444	0.443	0.444	0.449	0.105	0.104	0.106	0.104	0.105	0.106
13:30:00	30	0.213	0.214	0.215	0.234	0.241	0.245	0.609	0.604	0.573	0.452	0.45	0.468	0.305	0.31	0.309	0.328	0.319	0.327	0.105	0.104	0.105	0.105	0.106	0.104	0.349	0.344	0.35	0.365	0.359	0.363	0.103	0.102	0.102	0.102	0.103	0.105	0.443	0.451	0.451	0.444	0.447	0.454	0.105	0.104	0.106	0.104	0.105	0.106
13:40:00	30	0.215	0.218	0.218	0.239	0.244	0.25	0.63	0.6	0.583	0.453	0.457	0.471	0.31	0.315	0.314	0.332	0.325	0.33	0.105	0.104	0.105	0.105	0.106	0.104	0.357	0.351	0.357	0.369	0.366	0.371	0.103	0.102	0.102	0.103	0.104	0.105	0.446	0.458	0.456	0.451	0.451	0.458	0.105	0.104	0.106	0.104	0.105	0.106
13:50:00	30	0.22	0.222	0.222	0.244	0.249	0.254	0.621	0.612	0.586	0.461	0.46	0.475	0.318	0.321	0.321	0.335	0.329	0.338	0.105	0.104	0.105	0.105	0.106	0.104	0.359	0.356	0.363	0.374	0.37	0.374	0.103	0.103	0.103	0.103	0.104	0.105	0.454	0.461	0.461	0.456	0.459	0.465	0.105	0.104	0.106	0.104	0.105	0.106
14:00:00	30	0.222	0.225	0.225	0.247	0.252	0.258	0.635	0.619	0.599	0.46	0.464	0.481	0.322	0.326	0.326	0.342	0.332	0.341	0.105	0.104	0.105	0.105	0.106	0.104	0.364	0.361	0.367	0.377	0.375	0.38	0.103	0.102	0.102	0.103	0.103	0.105	0.463	0.47	0.469	0.46	0.464	0.471	0.105	0.104	0.106	0.104	0.105	0.106
14:10:00	30	0.225	0.23	0.23	0.252	0.257	0.264	0.635	0.626	0.604	0.467	0.465	0.485	0.327	0.332	0.331	0.348	0.339	0.346	0.105	0.104	0.105	0.105	0.106	0.104	0.37	0.369	0.373	0.384	0.381	0.386	0.103	0.102	0.102	0.102	0.103	0.105	0.466	0.478	0.475	0.467	0.468	0.473	0.105	0.104	0.106	0.104	0.105	0.106
14:20:00	30	0.23	0.232	0.233	0.257	0.261	0.267	0.647	0.643	0.612	0.47	0.47	0.49	0.334	0.338	0.339	0.352	0.343	0.353	0.105	0.104	0.105	0.105	0.106	0.104	0.376	0.373	0.381	0.388	0.384	0.39	0.102	0.102	0.102	0.102	0.103	0.105	0.469	0.482	0.477	0.469	0.474	0.478	0.105	0.104	0.106	0.104	0.105	0.106
14:30:00	30	0.235	0.238	0.237	0.261	0.266	0.272	0.646	0.64	0.617	0.474	0.473	0.492	0.34	0.346	0.344	0.357	0.35	0.358	0.105	0.104	0.105	0.105	0.106	0.104	0.384	0.379	0.389	0.394	0.389	0.397	0.103	0.102	0.103	0.103	0.103	0.106	0.48	0.489	0.483	0.476	0.478	0.487	0.105	0.104	0.106	0.104	0.105	0.106
14:40:00	30	0.236	0.24	0.242	0.266	0.271	0.278	0.676	0.653	0.636	0.479	0.478	0.495	0.344	0.35	0.351	0.36	0.354	0.362	0.105	0.104	0.105	0.104	0.106	0.104	0.389	0.389	0.396	0.399	0.394	0.404	0.103	0.102	0.102	0.102	0.104	0.105	0.487	0.498	0.491	0.481	0.482	0.491	0.105	0.104	0.106	0.104	0.105	0.106
14:50:00	30	0.242	0.246	0.246	0.27	0.277	0.284	0.668	0.656	0.64	0.479	0.483	0.5	0.352	0.359	0.358	0.369	0.359	0.367	0.105	0.104	0.105	0.105	0.106	0.104	0.397	0.396	0.403	0.405	0.402	0.407	0.103	0.102	0.103	0.103	0.104	0.105	0.49	0.501	0.499	0.483	0.487	0.495	0.105	0.104	0.106	0.104	0.105	0.106
15:00:00	30	0.247	0.25	0.252	0.275	0.282	0.288	0.672	0.67	0.655	0.487	0.485	0.501	0.359	0.365	0.364	0.373	0.365	0.375	0.106	0.104	0.105	0.105	0.106	0.104	0.406	0.403	0.408	0.409	0.404	0.413	0.103	0.102	0.102	0.102	0.104	0.105	0.499	0.508	0.503	0.49	0.497	0.501	0.105	0.104	0.106	0.104	0.105	0.106
15:10:00	30.1	0.252	0.253	0.256	0.279	0.284	0.294	0.682	0.668	0.666	0.49	0.489	0.504	0.364	0.371	0.371	0.381	0.369	0.38	0.105	0.104	0.105	0.105	0.106	0.104	0.414	0.408	0.416	0.416	0.412	0.418	0.103	0.102	0.103	0.103	0.104	0.105	0.511	0.518	0.51	0.494	0.502	0.504	0.105	0.104	0.106	0.104	0.105	0.106
15:20:00	30.1	0.257	0.259	0.26	0.284	0.291	0.3	0.678	0.676	0.666	0.495	0.496	0.51	0.373	0.377	0.378	0.385	0.377	0.384	0.106	0.104	0.105	0.105	0.106	0.104	0.421	0.415	0.425	0.421	0.415	0.426	0.103	0.102	0.102	0.103	0.103	0.105	0.514	0.523	0.521	0.503	0.503	0.512	0.106	0.104	0.106	0.105	0.105	0.106
15:30:00	30.1	0.261	0.262	0.265	0.289	0.294	0.306	0.686	0.683	0.676	0.497	0.497	0.514	0.381	0.386	0.385	0.389	0.381	0.39	0.105	0.104	0.105	0.105	0.106	0.104	0.426	0.423	0.43	0.426	0.42	0.433	0.103	0.102	0.102	0.103	0.104	0.105	0.521	0.531	0.527	0.507	0.506	0.516	0.105	0.104	0.106	0.104	0.105	0.106
15:40:00	30.1	0.265	0.27	0.27	0.294	0.301	0.311	0.691	0.681	0.681	0.503	0.502	0.522	0.391	0.393	0.391	0.395	0.388	0.397	0.106	0.104	0.105	0.105	0.106	0.104	0.433	0.429	0.436	0.433	0.425	0.437	0.102	0.102	0.102	0.102	0.103	0.105	0.531	0.534	0.533	0.511	0.512	0.518	0.105	0.104	0.106	0.104	0.105	0.106
15:50:00	30.1	0.271	0.274	0.277	0.299	0.306	0.318	0.687	0.692	0.692	0.506	0.507	0.525	0.398	0.401	0.399	0.401	0.391	0.402	0.105	0.104	0.105	0.105	0.106	0.104	0.441	0.436	0.445	0.435	0.431	0.445	0.103	0.102	0.103	0.103	0.104	0.105	0.535	0.538	0.537	0.513	0.517	0.523	0.105	0.104	0.106	0.104	0.105	0.106
16:00:00	30.2	0.275	0.279	0.281	0.305	0.311	0.324	0.695	0.683	0.69	0.509	0.511	0.533	0.403	0.405	0.406	0.407	0.396	0.406	0.105	0.104	0.105	0.104	0.106	0.104	0.451	0.445	0.449	0.441	0.437	0.45	0.103	0.102	0.102	0.102	0.103	0.105	0.545	0.547	0.543	0.519	0.525	0.529	0.105	0.104	0.106	0.104	0.105	0.106
16:10:00	30.1	0.281	0.286	0.287	0.311	0.317	0.33	0.695	0.691	0.672	0.516	0.515	0.534	0.408	0.412	0.412	0.41	0.403	0.414	0.105	0.104	0.105	0.105	0.106	0.104	0.458	0.45	0.457	0.45	0.441	0.456	0.103	0.102	0.102	0.103	0.103	0.106	0.543	0.555	0.556	0.524	0.529	0.533	0.105	0.104	0.106	0.104	0.105	0.106
16:20:00	30.2	0.288	0.291	0.294	0.317	0.322	0.335	0.698	0.687	0.675	0.521	0.517	0.539	0.417	0.421	0.419	0.417	0.409	0.42	0.105	0.104	0.105	0.105	0.106	0.104	0.463	0.457	0.462	0.453	0.45	0.463	0.103	0.102	0.102	0.103	0.103	0.105	0.552	0.56	0.559	0.527	0.534	0.539	0.105	0.104	0.106	0.104	0.105	0.106
16:30:00	30.2	0.293	0.296	0.3	0.323	0.331	0.34	0.699	0.695	0.7	0.526	0.523	0.545	0.422	0.427	0.424	0.421	0.411	0.422	0.105	0.104	0.105	0.104	0.106	0.104	0.466	0.463	0.472	0.459	0.454	0.467	0.103	0.102	0.102	0.102	0.104	0.105	0.562	0.569	0.562	0.532	0.536	0.543	0.105	0.104	0.106	0.104	0.105	0.106
16:40:00	30.3	0.299	0.303	0.306	0.331	0.336	0.348	0.701	0.694	0.708	0.531	0.524	0.549	0.428	0.432	0.431	0.427	0.417	0.429	0.105	0.104	0.105	0.105	0.106	0.104	0.474	0.474	0.473	0.464	0.459	0.472	0.103	0.103	0.103	0.103	0.104	0.105	0.568	0.569	0.568	0.536	0.544	0.55	0.105	0.104	0.106	0.104	0.105	0.106
16:50:00	30.3	0.306	0.31	0.314	0.337	0.344	0.356	0.715	0.699	0.715	0.535	0.532	0.55	0.436	0.437	0.434	0.429	0.421	0.431	0.105	0.104	0.105	0.105	0.106	0.104	0.48	0.478	0.479	0.468	0.464	0.476	0.102	0.102	0.102	0.102	0.103	0.105	0.573	0.576	0.577	0.543	0.546	0.555	0.105	0.104	0.106	0.104	0.105	0.106
17:00:00	30.3	0.311	0.317	0.32	0.347	0.352	0.362	0.711	0.701	0.714	0.54	0.532	0.558	0.44	0.441	0.437	0.434	0.425	0.437	0.105	0.104	0.105	0.105	0.106	0.104	0.485	0.478	0.485	0.473	0.466	0.486	0.103	0.102	0.103	0.103	0.103	0.106	0.579	0.585	0.574	0.546	0.55	0.555	0.105	0.104	0.106	0.104	0.105	0.106
17:10:00	30.3	0.32	0.326	0.326	0.353	0.361	0.368	0.717	0.71	0.718	0.538	0.541	0.56	0.443	0.446	0.443	0.437	0.427	0.44	0.105	0.104	0.105	0.105	0.106	0.104	0.488	0.484	0.488	0.476	0.471	0.485	0.103	0.102	0.102	0.102	0.103	0.105	0.584	0.584	0.581	0.55	0.555	0.561	0.105	0.104	0.106	0.104	0.105	0.106
17:20:00	30.3	0.324	0.332	0.334	0.362	0.368	0.379	0.721	0.708	0.719	0.544	0.541	0.563	0.449	0.45	0.447	0.443	0.431	0.443	0.105	0.104	0.105	0.105	0.106	0.104	0.492	0.489	0.493	0.481	0.474	0.49	0.103	0.102	0.103	0.102	0.103	0.105	0.583	0.59	0.586	0.553	0.555	0.566	0.105	0.104	0.106	0.104	0.105	0.106
17:30:00	30.4	0.334	0.338	0.341	0.367	0.376	0.389	0.722	0.711	0.707	0.548	0.548	0.566	0.455	0.455	0.451	0.446	0.436	0.448	0.105	0.104	0.105	0.105	0.106	0.104	0.495	0.491	0.494	0.485	0.48	0.494	0.103	0.102	0.102	0.102	0.103	0.105	0.592	0.594	0.59	0.557	0.56	0.566	0.105	0.104	0.106	0.104	0.105	0.106
17:40:00	30.4	0.341	0.345	0.348	0.375	0.383	0.397	0.731	0.711	0.723	0.552	0.55	0.57	0.458	0.458	0.454	0.449	0.438	0.451	0.105	0.104	0.105	0.105	0.106	0.104	0.499	0.495	0.501	0.49	0.481	0.498	0.103	0.102	0.102	0.103	0.104	0.106	0.591	0.599	0.592	0.559	0.564	0.568	0.105	0.104	0.106	0.104	0.105	0.106
17:50:00	30.5	0.348	0.351	0.357	0.381	0.391	0.407	0.732	0.715	0.724	0.56	0.555	0.572	0.462	0.463	0.458	0.452	0.441	0.453	0.105	0.104	0.106	0.105	0.106	0.104	0.503	0.5	0.501	0.491	0.488	0.499	0.103	0.102	0.102	0.103	0.103	0.105	0.593	0.601	0.597	0.564	0.566	0.571	0.105	0.104	0.105	0.104	0.105	0.105
18:00:00	30.5	0.355	0.36	0.364	0.387	0.397	0.414	0.728	0.723	0.729	0.562	0.556	0.578	0.464	0.465	0.462	0.454	0.442	0.456	0.105	0.104	0.106	0.105	0.106	0.104	0.504	0.501	0.506	0.494	0.49	0.503	0.103	0.102	0.102	0.102	0.103	0.105	0.601	0.605	0.6	0.566	0.566	0.574	0.105	0.104	0.106	0.104	0.105	0.106
18:10:00	30.6	0.364	0.368	0.371	0.393	0.402	0.423	0.731	0.724	0.732	0.564	0.561	0.579	0.467	0.469	0.465	0.456	0.446	0.46	0.105	0.104	0.106	0.105	0.106	0.104	0.51	0.509	0.51	0.498	0.49	0.503	0.103	0.102	0.102	0.102	0.103	0.105	0.602	0.605	0.602	0.57	0.568	0.575	0.105	0.104	0.106	0.104	0.105	0.106
18:20:00	30.6	0.37	0.376	0.38	0.397	0.41	0.429	0.731	0.727	0.734	0.57	0.565	0.588	0.47	0.471	0.468	0.459	0.451	0.462	0.105	0.104	0.106	0.105	0.106	0.104	0.512	0.508	0.51	0.5	0.493	0.51	0.103	0.102	0.102	0.102	0.103	0.105	0.604	0.61	0.604	0.571	0.573	0.578	0.105	0.104	0.106	0.104	0.105	0.106
18:30:00	30.6	0.377	0.384	0.389	0.402	0.415	0.434	0.735	0.734	0.736	0.577	0.571	0.589	0.474	0.474	0.472	0.461	0.455	0.465	0.105	0.104	0.107	0.105	0.106	0.104	0.517	0.515	0.514	0.504	0.497	0.514	0.103	0.102	0.102	0.102	0.103	0.105	0.608	0.612	0.61	0.577	0.575	0.581	0.105	0.104	0.106	0.104	0.105	0.106
18:40:00	30.7	0.384	0.392	0.395	0.41	0.42	0.44	0.74	0.725	0.731	0.583	0.571	0.59	0.478	0.478	0.474	0.464	0.455	0.469	0.105	0.104	0.107	0.105	0.106	0.104	0.518	0.516	0.516	0.506	0.501	0.514	0.103	0.102	0.103	0.103	0.104	0.105	0.61	0.615	0.613	0.577	0.578	0.585	0.105	0.104	0.106	0.104	0.105	0.106
18:50:00	30.7	0.393	0.401	0.404	0.416	0.427	0.445	0.742	0.736	0.734	0.585	0.574	0.592	0.481	0.481	0.478	0.466	0.458	0.469	0.105	0.104	0.107	0.105	0.106	0.104	0.522	0.52	0.521	0.508	0.505	0.517	0.103	0.102	0.102	0.103	0.104	0.105	0.613	0.618	0.615	0.581	0.583	0.585	0.105	0.104	0.106	0.104	0.105	0.106
19:00:00	30.8	0.4	0.408	0.41	0.419	0.429	0.452	0.738	0.733	0.745	0.591	0.58	0.596	0.484	0.483	0.48	0.469	0.459	0.475	0.106	0.104	0.107	0.105	0.106	0.104	0.524	0.522	0.523	0.513	0.504	0.518	0.103	0.102	0.102	0.103	0.104	0.105	0.619	0.623	0.614	0.581	0.585	0.587	0.105	0.104	0.106	0.104	0.105	0.106
19:10:00	30.8	0.406	0.415	0.418	0.422	0.436	0.456	0.746	0.733	0.748	0.594	0.583	0.602	0.488	0.487	0.481	0.472	0.465	0.477	0.105	0.104	0.107	0.104	0.105	0.104	0.529	0.524	0.526	0.514	0.507	0.518	0.103	0.102	0.102	0.102	0.103	0.105	0.622	0.623	0.62	0.584	0.583	0.586	0.105	0.104	0.106	0.104	0.105	0.106
19:20:00	30.8	0.412	0.423	0.426	0.428	0.44	0.462	0.75	0.742	0.734	0.594	0.585	0.603	0.49	0.489	0.484	0.476	0.467	0.479	0.105	0.104	0.107	0.105	0.106	0.104	0.532	0.527	0.528	0.516	0.509	0.52	0.103	0.102	0.103	0.103	0.104	0.105	0.622	0.628	0.623	0.584	0.583	0.592	0.105	0.104	0.106	0.104	0.105	0.106
19:30:00	30.8	0.419	0.431	0.432	0.43	0.445	0.464	0.754	0.747	0.75	0.604	0.584	0.609	0.492	0.492	0.488	0.477	0.468	0.479	0.105	0.104	0.107	0.105	0.106	0.104	0.533	0.531	0.529	0.519	0.512	0.526	0.103	0.102	0.102	0.103	0.104	0.105	0.628	0.627	0.626	0.587	0.587	0.591	0.105	0.104	0.106	0.104	0.105	0.105
19:40:00	30.8	0.425	0.438	0.439	0.437	0.448	0.469	0.76	0.738	0.747	0.604	0.589	0.61	0.496	0.494	0.489	0.476	0.47	0.483	0.105	0.104	0.108	0.105	0.106	0.104	0.535	0.531	0.531	0.518	0.514	0.524	0.102	0.102	0.102	0.102	0.103	0.105	0.628	0.633	0.625	0.588	0.59	0.595	0.105	0.104	0.106	0.104	0.105	0.106
19:50:00	30.8	0.431	0.445	0.446	0.442	0.454	0.47	0.758	0.75	0.753	0.611	0.59	0.614	0.497	0.497	0.493	0.481	0.471	0.487	0.105	0.104	0.108	0.105	0.106	0.104	0.538	0.534	0.533	0.525	0.516	0.527	0.103	0.102	0.102	0.103	0.104	0.105	0.625	0.632	0.628	0.59	0.588	0.598	0.105	0.104	0.106	0.104	0.105	0.106
20:00:00	30.8	0.436	0.452	0.453	0.444	0.458	0.476	0.764	0.751	0.741	0.615	0.591	0.617	0.5	0.498	0.495	0.483	0.475	0.488	0.105	0.104	0.107	0.105	0.106	0.104	0.54	0.536	0.539	0.524	0.519	0.529	0.103	0.102	0.102	0.102	0.104	0.105	0.632	0.634	0.631	0.592	0.592	0.599	0.105	0.104	0.106	0.104	0.105	0.106
20:10:00	30.9	0.443	0.458	0.459	0.452	0.462	0.474	0.773	0.746	0.743	0.62	0.597	0.622	0.502	0.5	0.496	0.484	0.476	0.489	0.105	0.104	0.107	0.105	0.106	0.104	0.544	0.536	0.538	0.527	0.52	0.529	0.103	0.102	0.103	0.102	0.104	0.105	0.636	0.636	0.63	0.594	0.593	0.6	0.105	0.104	0.106	0.104	0.105	0.106
20:20:00	30.9	0.448	0.463	0.464	0.456	0.467	0.479	0.77	0.757	0.747	0.627	0.599	0.622	0.507	0.503	0.499	0.486	0.479	0.493	0.105	0.104	0.107	0.105	0.106	0.104	0.547	0.544	0.543	0.529	0.523	0.532	0.103	0.102	0.102	0.103	0.104	0.105	0.634	0.64	0.639	0.596	0.598	0.603	0.105	0.104	0.106	0.104	0.105	0.106
20:30:00	30.9	0.452	0.469	0.468	0.461	0.47	0.481	0.776	0.755	0.751	0.625	0.599	0.627	0.507	0.506	0.5	0.488	0.483	0.494	0.105	0.104	0.107	0.105	0.106	0.104	0.547	0.543	0.545	0.528	0.525	0.536	0.103	0.102	0.102	0.102	0.103	0.105	0.638	0.643	0.637	0.596	0.596	0.604	0.105	0.104	0.106	0.104	0.105	0.106
20:40:00	30.9	0.456	0.476	0.473	0.466	0.472	0.484	0.773	0.762	0.744	0.629	0.601	0.627	0.513	0.508	0.504	0.491	0.482	0.496	0.105	0.104	0.107	0.105	0.106	0.104	0.55	0.547	0.547	0.534	0.525	0.533	0.103	0.102	0.103	0.103	0.103	0.105	0.639	0.641	0.641	0.601	0.6	0.603	0.105	0.104	0.106	0.104	0.105	0.105
20:50:00	30.9	0.462	0.479	0.479	0.47	0.478	0.488	0.774	0.759	0.75	0.639	0.606	0.631	0.512	0.51	0.506	0.495	0.485	0.497	0.105	0.104	0.107	0.105	0.106	0.104	0.554	0.55	0.546	0.537	0.528	0.538	0.103	0.102	0.103	0.102	0.104	0.105	0.645	0.643	0.642	0.602	0.598	0.608	0.105	0.104	0.106	0.104	0.105	0.106
21:00:00	30.9	0.465	0.484	0.484	0.476	0.479	0.488	0.788	0.771	0.76	0.638	0.604	0.635	0.514	0.512	0.507	0.496	0.485	0.499	0.105	0.104	0.107	0.105	0.106	0.104	0.554	0.55	0.55	0.536	0.529	0.537	0.103	0.102	0.102	0.102	0.104	0.105	0.64	0.645	0.643	0.603	0.601	0.609	0.105	0.104	0.106	0.104	0.105	0.106
21:10:00	30.9	0.47	0.491	0.489	0.481	0.48	0.49	0.79	0.773	0.764	0.641	0.606	0.635	0.517	0.515	0.51	0.501	0.49	0.502	0.105	0.104	0.107	0.105	0.106	0.104	0.557	0.554	0.551	0.539	0.532	0.542	0.103	0.102	0.103	0.102	0.103	0.105	0.649	0.648	0.647	0.603	0.602	0.611	0.105	0.104	0.106	0.104	0.105	0.106
21:20:00	31	0.477	0.494	0.493	0.487	0.486	0.493	0.791	0.785	0.751	0.648	0.608	0.637	0.519	0.517	0.511	0.501	0.49	0.507	0.105	0.104	0.107	0.105	0.106	0.104	0.56	0.555	0.553	0.539	0.535	0.541	0.103	0.102	0.102	0.102	0.104	0.105	0.646	0.654	0.643	0.605	0.606	0.61	0.105	0.104	0.106	0.104	0.105	0.105
21:30:00	31	0.481	0.5	0.499	0.49	0.488	0.496	0.794	0.782	0.757	0.648	0.616	0.641	0.522	0.52	0.515	0.504	0.495	0.507	0.105	0.104	0.107	0.105	0.106	0.104	0.564	0.557	0.557	0.544	0.537	0.542	0.103	0.102	0.103	0.103	0.103	0.105	0.651	0.655	0.648	0.608	0.606	0.614	0.105	0.104	0.106	0.104	0.105	0.105
21:40:00	31	0.487	0.503	0.503	0.494	0.493	0.5	0.797	0.783	0.751	0.649	0.613	0.643	0.525	0.521	0.516	0.502	0.495	0.51	0.105	0.104	0.107	0.105	0.106	0.104	0.561	0.56	0.559	0.545	0.54	0.545	0.103	0.102	0.103	0.103	0.103	0.105	0.653	0.654	0.653	0.608	0.609	0.615	0.105	0.104	0.106	0.104	0.105	0.106
21:50:00	31	0.491	0.507	0.509	0.503	0.496	0.501	0.797	0.789	0.765	0.652	0.611	0.644	0.528	0.522	0.517	0.506	0.498	0.511	0.105	0.104	0.107	0.105	0.106	0.104	0.567	0.563	0.56	0.545	0.543	0.546	0.103	0.102	0.103	0.103	0.104	0.105	0.655	0.655	0.651	0.61	0.608	0.618	0.105	0.104	0.106	0.104	0.105	0.106
22:00:00	30.9	0.495	0.512	0.513	0.507	0.497	0.507	0.804	0.792	0.766	0.652	0.62	0.643	0.529	0.525	0.52	0.511	0.5	0.512	0.105	0.104	0.107	0.105	0.106	0.104	0.567	0.563	0.561	0.55	0.542	0.548	0.103	0.102	0.102	0.103	0.103	0.105	0.654	0.66	0.655	0.612	0.613	0.62	0.105	0.104	0.106	0.104	0.105	0.106
22:10:00	30.9	0.497	0.515	0.515	0.509	0.504	0.511	0.812	0.789	0.778	0.658	0.62	0.648	0.528	0.527	0.521	0.508	0.504	0.512	0.105	0.104	0.107	0.105	0.106	0.104	0.567	0.568	0.564	0.549	0.546	0.546	0.102	0.102	0.102	0.102	0.103	0.105	0.66	0.661	0.66	0.615	0.611	0.621	0.105	0.104	0.106	0.104	0.105	0.106
22:20:00	30.9	0.502	0.521	0.518	0.514	0.506	0.511	0.822	0.785	0.792	0.646	0.617	0.641	0.531	0.529	0.522	0.511	0.503	0.515	0.105	0.104	0.106	0.105	0.106	0.104	0.569	0.565	0.567	0.553	0.547	0.547	0.102	0.102	0.102	0.102	0.103	0.105	0.661	0.663	0.66	0.616	0.616	0.62	0.105	0.104	0.106	0.104	0.105	0.106
22:30:00	31	0.507	0.524	0.521	0.517	0.51	0.514	0.813	0.804	0.786	0.651	0.618	0.649	0.535	0.531	0.523	0.511	0.508	0.517	0.105	0.104	0.106	0.105	0.106	0.104	0.573	0.571	0.569	0.556	0.549	0.55	0.102	0.102	0.102	0.102	0.103	0.105	0.661	0.667	0.66	0.614	0.616	0.621	0.105	0.104	0.106	0.104	0.105	0.106
22:40:00	31	0.513	0.529	0.527	0.522	0.511	0.517	0.828	0.804	0.797	0.645	0.618	0.648	0.537	0.534	0.525	0.515	0.509	0.519	0.105	0.104	0.106	0.105	0.106	0.104	0.574	0.571	0.569	0.559	0.551	0.553	0.102	0.102	0.102	0.102	0.103	0.105	0.664	0.665	0.663	0.618	0.617	0.626	0.105	0.104	0.106	0.104	0.105	0.106
22:50:00	31	0.515	0.532	0.531	0.527	0.517	0.518	0.834	0.814	0.789	0.657	0.619	0.648	0.537	0.535	0.529	0.516	0.51	0.52	0.105	0.104	0.106	0.105	0.106	0.104	0.577	0.574	0.572	0.558	0.554	0.553	0.103	0.102	0.102	0.102	0.103	0.105	0.669	0.669	0.662	0.622	0.62	0.627	0.105	0.104	0.106	0.104	0.105	0.106
23:00:00	31	0.519	0.535	0.532	0.527	0.517	0.52	0.831	0.808	0.789	0.654	0.614	0.645	0.539	0.538	0.531	0.519	0.512	0.523	0.105	0.104	0.106	0.105	0.106	0.104	0.58	0.577	0.573	0.562	0.555	0.556	0.103	0.102	0.102	0.102	0.104	0.105	0.669	0.669	0.669	0.621	0.621	0.629	0.105	0.104	0.106	0.104	0.105	0.106
23:10:00	31	0.525	0.539	0.538	0.53	0.519	0.523	0.838	0.818	0.794	0.661	0.612	0.647	0.543	0.54	0.534	0.523	0.514	0.524	0.105	0.104	0.106	0.104	0.105	0.104	0.582	0.578	0.578	0.563	0.557	0.557	0.103	0.101	0.102	0.102	0.103	0.105	0.669	0.67	0.668	0.625	0.624	0.629	0.105	0.104	0.106	0.104	0.105	0.105
23:20:00	31	0.53	0.545	0.542	0.534	0.521	0.526	0.836	0.825	0.798	0.655	0.619	0.642	0.545	0.542	0.537	0.524	0.517	0.527	0.105	0.104	0.106	0.105	0.106	0.104	0.585	0.579	0.578	0.565	0.56	0.558	0.103	0.102	0.102	0.102	0.103	0.105	0.669	0.673	0.669	0.626	0.624	0.635	0.105	0.104	0.106	0.104	0.105	0.106
23:30:00	30.9	0.535	0.547	0.544	0.537	0.522	0.528	0.844	0.826	0.812	0.66	0.617	0.643	0.547	0.543	0.537	0.526	0.519	0.527	0.105	0.104	0.106	0.104	0.106	0.104	0.586	0.581	0.58	0.567	0.56	0.561	0.103	0.102	0.102	0.102	0.103	0.105	0.674	0.676	0.672	0.626	0.626	0.635	0.105	0.104	0.106	0.104	0.105	0.105
23:40:00	30.9	0.537	0.551	0.55	0.54	0.528	0.527	0.841	0.826	0.814	0.656	0.617	0.644	0.549	0.545	0.541	0.528	0.521	0.529	0.105	0.104	0.106	0.105	0.106	0.104	0.59	0.584	0.581	0.57	0.561	0.564	0.103	0.102	0.102	0.102	0.103	0.105	0.673	0.677	0.677	0.63	0.626	0.635	0.105	0.104	0.106	0.104	0.105	0.106
23:50:00	31	0.541	0.555	0.55	0.545	0.528	0.533	0.857	0.829	0.816	0.654	0.616	0.643	0.551	0.546	0.542	0.532	0.525	0.53	0.105	0.104	0.106	0.105	0.106	0.104	0.591	0.586	0.584	0.57	0.561	0.564	0.103	0.102	0.102	0.102	0.103	0.105	0.675	0.678	0.674	0.63	0.629	0.636	0.105	0.104	0.106	0.104	0.105	0.106
1 day, 0:00:00	31	0.546	0.557	0.553	0.547	0.53	0.533	0.861	0.839	0.816	0.651	0.62	0.644	0.554	0.551	0.544	0.532	0.525	0.531	0.105	0.104	0.106	0.105	0.106	0.104	0.593	0.587	0.586	0.574	0.566	0.565	0.102	0.102	0.102	0.103	0.103	0.105	0.679	0.681	0.68	0.633	0.631	0.637	0.105	0.104	0.106	0.104	0.105	0.105
1 day, 0:10:00	31	0.549	0.561	0.554	0.55	0.534	0.537	0.865	0.848	0.818	0.657	0.611	0.645	0.556	0.553	0.547	0.534	0.526	0.534	0.105	0.104	0.106	0.105	0.106	0.104	0.594	0.591	0.588	0.577	0.568	0.568	0.103	0.102	0.102	0.103	0.104	0.105	0.68	0.683	0.683	0.636	0.633	0.639	0.105	0.104	0.106	0.104	0.105	0.105
1 day, 0:20:00	31	0.552	0.567	0.56	0.552	0.533	0.539	0.871	0.85	0.822	0.651	0.616	0.642	0.555	0.554	0.547	0.534	0.528	0.533	0.105	0.104	0.105	0.105	0.106	0.104	0.595	0.593	0.589	0.577	0.567	0.569	0.102	0.102	0.102	0.102	0.103	0.105	0.685	0.692	0.684	0.634	0.634	0.642	0.105	0.104	0.105	0.104	0.105	0.105
1 day, 0:30:00	31	0.557	0.57	0.561	0.554	0.537	0.541	0.878	0.854	0.827	0.655	0.618	0.647	0.559	0.557	0.55	0.537	0.528	0.535	0.105	0.104	0.105	0.105	0.106	0.104	0.598	0.594	0.59	0.581	0.571	0.571	0.102	0.102	0.102	0.102	0.103	0.105	0.684	0.684	0.687	0.635	0.637	0.644	0.105	0.104	0.106	0.104	0.105	0.106
1 day, 0:40:00	30.9	0.558	0.574	0.563	0.558	0.539	0.543	0.874	0.86	0.832	0.653	0.614	0.646	0.56	0.559	0.553	0.541	0.531	0.536	0.105	0.104	0.105	0.105	0.106	0.104	0.599	0.595	0.593	0.581	0.572	0.574	0.103	0.102	0.102	0.102	0.103	0.105	0.687	0.69	0.685	0.642	0.64	0.647	0.105	0.104	0.106	0.104	0.105	0.105
1 day, 0:50:00	30.9	0.562	0.576	0.568	0.559	0.54	0.544	0.891	0.863	0.843	0.65	0.618	0.642	0.561	0.56	0.555	0.54	0.533	0.538	0.105	0.104	0.105	0.105	0.106	0.104	0.605	0.597	0.594	0.583	0.573	0.577	0.103	0.102	0.103	0.102	0.103	0.105	0.686	0.692	0.685	0.639	0.639	0.645	0.105	0.104	0.106	0.104	0.105	0.106
1 day, 1:00:00	30.9	0.567	0.581	0.572	0.565	0.544	0.55	0.888	0.86	0.84	0.654	0.616	0.642	0.564	0.56	0.554	0.543	0.535	0.541	0.105	0.104	0.105	0.105	0.106	0.104	0.603	0.598	0.598	0.585	0.576	0.577	0.103	0.102	0.102	0.102	0.103	0.105	0.69	0.691	0.686	0.64	0.64	0.65	0.105	0.104	0.106	0.104	0.105	0.105
1 day, 1:10:00	30.9	0.57	0.584	0.573	0.568	0.546	0.548	0.885	0.859	0.858	0.655	0.619	0.642	0.565	0.566	0.558	0.545	0.538	0.542	0.105	0.104	0.105	0.105	0.106	0.104	0.606	0.603	0.599	0.587	0.579	0.581	0.103	0.102	0.102	0.103	0.103	0.105	0.69	0.696	0.691	0.643	0.641	0.654	0.105	0.104	0.106	0.104	0.105	0.106
1 day, 1:20:00	30.8	0.576	0.588	0.576	0.57	0.549	0.554	0.899	0.869	0.856	0.655	0.615	0.643	0.57	0.567	0.563	0.548	0.54	0.544	0.105	0.104	0.105	0.105	0.106	0.104	0.608	0.605	0.602	0.59	0.578	0.58	0.103	0.102	0.102	0.102	0.103	0.105	0.693	0.694	0.694	0.646	0.643	0.652	0.105	0.104	0.106	0.104	0.105	0.106
1 day, 1:30:00	30.7	0.577	0.589	0.58	0.573	0.552	0.555	0.903	0.874	0.862	0.652	0.612	0.641	0.571	0.57	0.561	0.549	0.541	0.547	0.105	0.104	0.105	0.105	0.106	0.104	0.608	0.607	0.604	0.591	0.581	0.584	0.103	0.102	0.102	0.102	0.103	0.105	0.693	0.699	0.695	0.648	0.647	0.656	0.105	0.104	0.106	0.104	0.105	0.106
1 day, 1:40:00	30.6	0.581	0.593	0.582	0.578	0.553	0.556	0.905	0.881	0.876	0.655	0.615	0.641	0.575	0.571	0.565	0.551	0.545	0.546	0.105	0.104	0.105	0.105	0.106	0.104	0.611	0.608	0.604	0.592	0.584	0.586	0.102	0.102	0.102	0.102	0.103	0.105	0.696	0.698	0.694	0.646	0.647	0.655	0.105	0.104	0.106	0.104	0.105	0.105
1 day, 1:50:00	30.6	0.585	0.596	0.584	0.579	0.556	0.563	0.912	0.871	0.864	0.654	0.619	0.64	0.578	0.572	0.566	0.552	0.546	0.549	0.105	0.104	0.105	0.105	0.106	0.104	0.614	0.61	0.607	0.594	0.585	0.586	0.102	0.102	0.102	0.102	0.103	0.105	0.696	0.701	0.698	0.649	0.649	0.658	0.105	0.104	0.106	0.104	0.105	0.105
1 day, 2:00:00	30.5	0.588	0.599	0.588	0.582	0.559	0.56	0.922	0.873	0.881	0.657	0.619	0.638	0.584	0.576	0.57	0.557	0.547	0.549	0.105	0.104	0.105	0.104	0.106	0.104	0.615	0.611	0.606	0.595	0.589	0.591	0.102	0.102	0.102	0.102	0.103	0.105	0.7	0.702	0.699	0.651	0.65	0.658	0.105	0.104	0.105	0.104	0.105	0.105
1 day, 2:10:00	30.4	0.591	0.603	0.59	0.585	0.562	0.567	0.923	0.889	0.888	0.657	0.62	0.644	0.587	0.578	0.57	0.556	0.549	0.553	0.105	0.104	0.105	0.105	0.106	0.104	0.618	0.612	0.611	0.598	0.588	0.59	0.102	0.102	0.102	0.102	0.103	0.105	0.701	0.706	0.702	0.652	0.654	0.661	0.105	0.104	0.106	0.104	0.105	0.106
1 day, 2:20:00	30.4	0.594	0.604	0.594	0.589	0.566	0.567	0.933	0.906	0.888	0.656	0.617	0.641	0.589	0.582	0.573	0.557	0.55	0.554	0.105	0.104	0.105	0.105	0.106	0.104	0.62	0.613	0.613	0.6	0.59	0.591	0.103	0.102	0.103	0.103	0.103	0.105	0.7	0.707	0.706	0.654	0.651	0.662	0.105	0.104	0.106	0.104	0.105	0.106
1 day, 2:30:00	30.4	0.597	0.609	0.596	0.592	0.567	0.571	0.931	0.908	0.904	0.654	0.62	0.643	0.59	0.585	0.575	0.56	0.552	0.554	0.105	0.104	0.105	0.105	0.106	0.104	0.622	0.616	0.613	0.602	0.594	0.597	0.103	0.103	0.103	0.103	0.104	0.105	0.702	0.707	0.705	0.657	0.657	0.665	0.105	0.104	0.106	0.104	0.105	0.106
1 day, 2:40:00	30.4	0.6	0.611	0.599	0.597	0.569	0.573	0.949	0.924	0.911	0.66	0.624	0.639	0.593	0.59	0.577	0.563	0.551	0.558	0.105	0.104	0.105	0.105	0.106	0.104	0.622	0.617	0.618	0.602	0.595	0.599	0.103	0.102	0.102	0.103	0.104	0.106	0.704	0.712	0.706	0.657	0.658	0.666	0.105	0.104	0.106	0.104	0.105	0.106
1 day, 2:50:00	30.3	0.602	0.613	0.602	0.599	0.572	0.576	0.948	0.926	0.905	0.66	0.624	0.641	0.595	0.595	0.58	0.564	0.555	0.559	0.105	0.104	0.105	0.105	0.106	0.104	0.626	0.621	0.618	0.605	0.595	0.6	0.103	0.102	0.103	0.103	0.104	0.106	0.705	0.712	0.707	0.659	0.658	0.667	0.105	0.104	0.106	0.104	0.105	0.106
1 day, 3:00:00	30.3	0.606	0.618	0.604	0.602	0.577	0.579	0.959	0.929	0.925	0.655	0.627	0.642	0.596	0.596	0.584	0.566	0.557	0.561	0.105	0.104	0.105	0.105	0.106	0.104	0.625	0.62	0.619	0.607	0.598	0.602	0.103	0.102	0.102	0.102	0.103	0.105	0.708	0.714	0.713	0.66	0.661	0.669	0.105	0.104	0.106	0.104	0.105	0.106
1 day, 3:10:00	30.3	0.609	0.62	0.606	0.605	0.577	0.582	0.97	0.939	0.939	0.657	0.617	0.646	0.598	0.597	0.587	0.567	0.557	0.56	0.105	0.104	0.105	0.105	0.106	0.104	0.627	0.626	0.622	0.606	0.6	0.602	0.102	0.102	0.102	0.102	0.103	0.105	0.711	0.717	0.713	0.662	0.661	0.669	0.105	0.104	0.106	0.104	0.105	0.106
1 day, 3:20:00	30.3	0.612	0.623	0.608	0.609	0.578	0.582	0.971	0.939	0.939	0.659	0.622	0.643	0.597	0.599	0.591	0.567	0.559	0.563	0.105	0.104	0.105	0.105	0.106	0.104	0.632	0.626	0.623	0.611	0.599	0.604	0.102	0.102	0.102	0.102	0.103	0.105	0.716	0.714	0.716	0.664	0.664	0.67	0.105	0.104	0.105	0.104	0.105	0.106
1 day, 3:30:00	30.2	0.616	0.626	0.615	0.612	0.582	0.587	0.976	0.943	0.948	0.658	0.619	0.645	0.599	0.602	0.593	0.572	0.561	0.567	0.105	0.104	0.105	0.105	0.106	0.104	0.63	0.627	0.625	0.611	0.605	0.61	0.103	0.102	0.102	0.103	0.104	0.106	0.716	0.717	0.715	0.668	0.666	0.677	0.105	0.104	0.106	0.104	0.105	0.105
1 day, 3:40:00	30.2	0.618	0.628	0.614	0.615	0.584	0.589	0.98	0.955	0.967	0.662	0.62	0.642	0.599	0.602	0.598	0.573	0.563	0.569	0.105	0.104	0.105	0.105	0.106	0.104	0.632	0.626	0.626	0.612	0.605	0.609	0.102	0.102	0.102	0.103	0.103	0.105	0.718	0.719	0.717	0.669	0.665	0.676	0.105	0.104	0.106	0.104	0.105	0.106
1 day, 3:50:00	30.2	0.623	0.632	0.62	0.619	0.586	0.591	0.99	0.968	0.966	0.661	0.627	0.646	0.599	0.605	0.598	0.573	0.567	0.569	0.105	0.104	0.105	0.105	0.106	0.104	0.634	0.63	0.627	0.616	0.606	0.611	0.102	0.102	0.102	0.102	0.103	0.105	0.717	0.723	0.716	0.67	0.667	0.678	0.105	0.104	0.106	0.104	0.105	0.106
1 day, 4:00:00	30.2	0.624	0.633	0.62	0.622	0.59	0.593	1.002	0.968	0.991	0.659	0.621	0.647	0.601	0.606	0.601	0.577	0.567	0.572	0.105	0.104	0.105	0.105	0.106	0.104	0.636	0.63	0.63	0.615	0.609	0.614	0.103	0.102	0.102	0.103	0.104	0.105	0.719	0.721	0.721	0.671	0.67	0.679	0.105	0.104	0.106	0.104	0.105	0.106
1 day, 4:10:00	30.2	0.627	0.636	0.622	0.623	0.59	0.597	1.002	0.989	0.994	0.662	0.617	0.644	0.603	0.605	0.602	0.577	0.57	0.574	0.105	0.104	0.105	0.105	0.106	0.104	0.637	0.632	0.633	0.617	0.61	0.615	0.103	0.102	0.102	0.102	0.103	0.105	0.72	0.723	0.722	0.672	0.671	0.681	0.105	0.104	0.106	0.104	0.105	0.106
1 day, 4:20:00	30.2	0.632	0.64	0.624	0.628	0.596	0.599	1.012	0.984	0.985	0.663	0.624	0.648	0.602	0.606	0.603	0.581	0.575	0.575	0.105	0.104	0.105	0.105	0.106	0.104	0.64	0.634	0.635	0.618	0.613	0.618	0.102	0.102	0.102	0.102	0.103	0.105	0.722	0.724	0.72	0.673	0.672	0.681	0.105	0.104	0.106	0.104	0.105	0.106
1 day, 4:30:00	30.2	0.635	0.64	0.628	0.63	0.598	0.601	1.019	0.99	1.002	0.66	0.628	0.647	0.605	0.609	0.606	0.582	0.576	0.576	0.105	0.104	0.105	0.105	0.106	0.104	0.642	0.635	0.634	0.622	0.612	0.621	0.103	0.102	0.102	0.103	0.103	0.106	0.724	0.725	0.721	0.676	0.674	0.686	0.105	0.104	0.106	0.104	0.105	0.106
1 day, 4:40:00	30.1	0.638	0.643	0.63	0.636	0.598	0.604	1.015	0.997	1.021	0.663	0.625	0.65	0.604	0.608	0.605	0.584	0.58	0.579	0.105	0.104	0.105	0.105	0.106	0.104	0.644	0.638	0.636	0.622	0.613	0.623	0.102	0.102	0.102	0.102	0.103	0.105	0.724	0.727	0.726	0.676	0.676	0.683	0.105	0.104	0.106	0.104	0.105	0.106
1 day, 4:50:00	30.1	0.643	0.647	0.634	0.638	0.6	0.606	1.019	1.007	1.032	0.667	0.625	0.647	0.607	0.609	0.607	0.586	0.587	0.581	0.105	0.104	0.105	0.105	0.106	0.104	0.645	0.639	0.638	0.629	0.616	0.624	0.103	0.102	0.102	0.103	0.103	0.105	0.729	0.727	0.727	0.678	0.677	0.685	0.105	0.104	0.106	0.104	0.105	0.106
1 day, 5:00:00	30.1	0.645	0.651	0.638	0.639	0.605	0.608	1.027	1.005	1.039	0.664	0.621	0.646	0.607	0.608	0.608	0.591	0.591	0.584	0.105	0.104	0.105	0.105	0.106	0.104	0.646	0.639	0.64	0.627	0.618	0.625	0.102	0.102	0.102	0.102	0.103	0.105	0.728	0.731	0.727	0.68	0.679	0.687	0.105	0.104	0.106	0.104	0.105	0.106
1 day, 5:10:00	30.1	0.649	0.653	0.641	0.642	0.608	0.613	1.034	1.016	1.038	0.663	0.631	0.644	0.605	0.612	0.608	0.596	0.592	0.585	0.105	0.104	0.105	0.105	0.106	0.104	0.648	0.641	0.64	0.628	0.619	0.625	0.102	0.102	0.102	0.102	0.103	0.105	0.731	0.732	0.728	0.682	0.682	0.69	0.105	0.104	0.106	0.104	0.105	0.106
1 day, 5:20:00	30.1	0.649	0.654	0.642	0.644	0.61	0.613	1.034	1.01	1.048	0.667	0.624	0.646	0.607	0.61	0.609	0.599	0.594	0.59	0.105	0.104	0.105	0.105	0.106	0.104	0.65	0.644	0.642	0.629	0.621	0.625	0.102	0.102	0.102	0.102	0.103	0.105	0.732	0.734	0.731	0.68	0.681	0.691	0.105	0.104	0.105	0.104	0.105	0.105
1 day, 5:30:00	30.1	0.653	0.657	0.643	0.645	0.613	0.617	1.033	1.019	1.057	0.665	0.632	0.649	0.608	0.613	0.61	0.603	0.594	0.594	0.105	0.104	0.105	0.105	0.106	0.104	0.65	0.645	0.646	0.632	0.622	0.63	0.103	0.102	0.103	0.103	0.104	0.105	0.733	0.734	0.733	0.683	0.682	0.693	0.105	0.104	0.106	0.104	0.105	0.105
1 day, 5:40:00	30.1	0.657	0.662	0.647	0.652	0.614	0.619	1.041	1.02	1.055	0.666	0.628	0.648	0.609	0.611	0.612	0.604	0.598	0.597	0.105	0.104	0.105	0.105	0.106	0.104	0.652	0.648	0.646	0.633	0.623	0.631	0.102	0.102	0.102	0.102	0.103	0.105	0.734	0.737	0.731	0.683	0.686	0.694	0.105	0.104	0.106	0.104	0.105	0.106
1 day, 5:50:00	30.1	0.658	0.664	0.65	0.655	0.617	0.622	1.05	1.021	1.076	0.666	0.63	0.651	0.61	0.612	0.61	0.605	0.598	0.598	0.105	0.104	0.105	0.105	0.106	0.104	0.656	0.649	0.649	0.636	0.625	0.634	0.102	0.102	0.102	0.102	0.103	0.105	0.735	0.736	0.736	0.684	0.687	0.695	0.105	0.104	0.106	0.104	0.105	0.106
1 day, 6:00:00	30.1	0.663	0.665	0.653	0.659	0.621	0.624	1.049	1.028	1.074	0.667	0.628	0.651	0.609	0.612	0.612	0.609	0.599	0.603	0.105	0.104	0.105	0.105	0.106	0.104	0.656	0.649	0.65	0.637	0.628	0.633	0.102	0.102	0.102	0.102	0.103	0.105	0.738	0.737	0.735	0.685	0.686	0.698	0.105	0.104	0.105	0.104	0.105	0.106
1 day, 6:10:00	30.1	0.665	0.669	0.653	0.662	0.621	0.628	1.047	1.036	1.085	0.669	0.631	0.651	0.611	0.614	0.611	0.61	0.6	0.603	0.105	0.104	0.105	0.105	0.106	0.104	0.658	0.651	0.652	0.637	0.629	0.636	0.103	0.102	0.103	0.102	0.104	0.105	0.742	0.741	0.735	0.687	0.689	0.696	0.105	0.104	0.106	0.104	0.105	0.105
1 day, 6:20:00	30.1	0.668	0.672	0.658	0.661	0.627	0.632	1.054	1.031	1.101	0.666	0.631	0.655	0.612	0.614	0.613	0.613	0.6	0.605	0.105	0.104	0.105	0.105	0.106	0.104	0.659	0.654	0.651	0.642	0.63	0.636	0.102	0.102	0.102	0.102	0.103	0.105	0.74	0.74	0.736	0.69	0.693	0.7	0.105	0.104	0.105	0.104	0.105	0.105
1 day, 6:30:00	30.1	0.671	0.675	0.661	0.666	0.627	0.633	1.054	1.041	1.1	0.672	0.636	0.652	0.612	0.615	0.614	0.613	0.603	0.607	0.105	0.104	0.105	0.104	0.105	0.104	0.661	0.654	0.653	0.639	0.629	0.638	0.103	0.102	0.102	0.102	0.103	0.105	0.742	0.744	0.739	0.692	0.692	0.7	0.105	0.104	0.105	0.104	0.105	0.105
1 day, 6:40:00	30	0.672	0.676	0.662	0.666	0.631	0.634	1.059	1.036	1.109	0.672	0.629	0.65	0.612	0.615	0.613	0.613	0.602	0.608	0.105	0.104	0.105	0.105	0.106	0.104	0.664	0.657	0.655	0.64	0.63	0.636	0.103	0.102	0.102	0.103	0.103	0.105	0.742	0.742	0.741	0.692	0.692	0.702	0.105	0.104	0.105	0.104	0.105	0.105
1 day, 6:50:00	30	0.675	0.679	0.665	0.668	0.632	0.637	1.059	1.036	1.119	0.673	0.636	0.653	0.614	0.614	0.615	0.615	0.604	0.609	0.105	0.104	0.105	0.105	0.106	0.104	0.666	0.658	0.656	0.642	0.636	0.64	0.103	0.102	0.102	0.102	0.103	0.105	0.747	0.743	0.741	0.693	0.696	0.704	0.105	0.104	0.106	0.104	0.105	0.106
1 day, 7:00:00	30.1	0.679	0.68	0.666	0.67	0.637	0.641	1.058	1.043	1.128	0.674	0.634	0.658	0.613	0.616	0.614	0.617	0.605	0.608	0.105	0.104	0.105	0.105	0.105	0.104	0.667	0.66	0.656	0.645	0.637	0.641	0.103	0.102	0.102	0.103	0.103	0.105	0.748	0.746	0.74	0.694	0.698	0.705	0.105	0.104	0.106	0.104	0.105	0.106
1 day, 7:10:00	30.1	0.68	0.686	0.67	0.671	0.639	0.642	1.063	1.045	1.131	0.677	0.634	0.655	0.612	0.615	0.616	0.616	0.606	0.611	0.105	0.104	0.105	0.104	0.105	0.104	0.671	0.663	0.659	0.648	0.639	0.641	0.103	0.102	0.102	0.103	0.103	0.105	0.75	0.745	0.741	0.697	0.698	0.707	0.105	0.104	0.105	0.104	0.105	0.105
1 day, 7:20:00	30.1	0.685	0.688	0.672	0.675	0.642	0.646	1.072	1.043	1.133	0.675	0.639	0.658	0.614	0.616	0.615	0.619	0.609	0.611	0.105	0.104	0.105	0.105	0.106	0.104	0.67	0.662	0.66	0.649	0.639	0.641	0.103	0.102	0.102	0.102	0.104	0.105	0.752	0.746	0.744	0.698	0.696	0.71	0.105	0.104	0.106	0.104	0.105	0.106
1 day, 7:30:00	30.1	0.686	0.69	0.674	0.675	0.644	0.65	1.068	1.044	1.148	0.676	0.642	0.658	0.615	0.616	0.616	0.617	0.608	0.613	0.105	0.104	0.105	0.105	0.106	0.104	0.674	0.669	0.66	0.649	0.642	0.643	0.103	0.102	0.102	0.102	0.103	0.105	0.754	0.751	0.745	0.699	0.699	0.709	0.105	0.104	0.106	0.104	0.105	0.105
1 day, 7:40:00	30.1	0.692	0.693	0.676	0.676	0.647	0.653	1.074	1.051	1.155	0.674	0.641	0.66	0.617	0.618	0.617	0.62	0.609	0.614	0.105	0.104	0.105	0.105	0.106	0.104	0.675	0.667	0.661	0.65	0.64	0.644	0.102	0.102	0.102	0.102	0.103	0.105	0.755	0.752	0.744	0.699	0.701	0.708	0.105	0.104	0.106	0.104	0.105	0.106
1 day, 7:50:00	30	0.691	0.696	0.681	0.68	0.649	0.656	1.078	1.051	1.157	0.674	0.639	0.657	0.615	0.618	0.617	0.621	0.61	0.615	0.105	0.104	0.105	0.105	0.105	0.104	0.677	0.668	0.663	0.653	0.644	0.648	0.103	0.102	0.102	0.103	0.104	0.105	0.754	0.749	0.746	0.702	0.703	0.711	0.105	0.104	0.106	0.104	0.105	0.105
1 day, 8:00:00	30	0.694	0.698	0.682	0.682	0.652	0.656	1.081	1.048	1.163	0.678	0.64	0.66	0.616	0.617	0.619	0.623	0.61	0.614	0.105	0.104	0.105	0.105	0.106	0.104	0.679	0.669	0.666	0.653	0.646	0.648	0.102	0.102	0.102	0.102	0.103	0.105	0.757	0.753	0.751	0.703	0.703	0.717	0.105	0.104	0.105	0.104	0.105	0.105
1 day, 8:10:00	30.1	0.697	0.7	0.685	0.683	0.653	0.659	1.088	1.057	1.176	0.676	0.64	0.657	0.617	0.617	0.618	0.623	0.612	0.615	0.105	0.104	0.105	0.105	0.106	0.104	0.679	0.672	0.665	0.654	0.646	0.648	0.103	0.102	0.102	0.103	0.103	0.105	0.758	0.752	0.748	0.705	0.706	0.714	0.105	0.104	0.105	0.104	0.105	0.105
1 day, 8:20:00	30.1	0.699	0.701	0.686	0.685	0.659	0.662	1.082	1.058	1.179	0.681	0.645	0.66	0.618	0.619	0.619	0.622	0.611	0.617	0.105	0.104	0.105	0.104	0.106	0.104	0.682	0.675	0.666	0.657	0.646	0.651	0.102	0.102	0.102	0.102	0.103	0.105	0.759	0.756	0.749	0.71	0.708	0.717	0.105	0.104	0.105	0.104	0.105	0.105
1 day, 8:30:00	30.1	0.703	0.704	0.688	0.688	0.658	0.667	1.079	1.059	1.185	0.678	0.643	0.658	0.617	0.621	0.619	0.624	0.612	0.616	0.105	0.104	0.105	0.105	0.106	0.104	0.687	0.677	0.668	0.658	0.648	0.65	0.103	0.102	0.102	0.102	0.104	0.105	0.761	0.755	0.753	0.707	0.708	0.716	0.105	0.104	0.106	0.104	0.105	0.106
1 day, 8:40:00	30	0.704	0.707	0.691	0.689	0.66	0.667	1.086	1.063	1.189	0.681	0.646	0.662	0.62	0.621	0.621	0.623	0.615	0.617	0.105	0.104	0.105	0.105	0.106	0.104	0.688	0.677	0.668	0.66	0.65	0.654	0.103	0.102	0.102	0.103	0.104	0.105	0.763	0.757	0.751	0.71	0.71	0.718	0.105	0.104	0.105	0.104	0.105	0.105
1 day, 8:50:00	30.1	0.708	0.71	0.693	0.691	0.665	0.669	1.085	1.055	1.197	0.681	0.647	0.663	0.618	0.62	0.623	0.627	0.614	0.619	0.105	0.104	0.105	0.105	0.106	0.104	0.689	0.679	0.67	0.659	0.65	0.654	0.103	0.102	0.102	0.102	0.103	0.105	0.763	0.757	0.755	0.71	0.711	0.719	0.105	0.104	0.106	0.104	0.105	0.106
1 day, 9:00:00	30	0.71	0.71	0.695	0.694	0.669	0.672	1.092	1.058	1.205	0.68	0.65	0.664	0.619	0.622	0.622	0.626	0.615	0.62	0.105	0.104	0.105	0.105	0.106	0.104	0.693	0.68	0.67	0.662	0.653	0.656	0.103	0.102	0.102	0.102	0.104	0.105	0.768	0.761	0.757	0.712	0.713	0.719	0.105	0.104	0.105	0.104	0.105	0.106
1 day, 9:10:00	30.1	0.712	0.714	0.698	0.697	0.671	0.673	1.09	1.066	1.208	0.686	0.646	0.659	0.62	0.622	0.622	0.627	0.615	0.618	0.105	0.104	0.105	0.105	0.105	0.104	0.693	0.682	0.672	0.663	0.654	0.659	0.103	0.102	0.102	0.103	0.104	0.105	0.768	0.761	0.759	0.712	0.713	0.724	0.105	0.104	0.105	0.104	0.105	0.106
1 day, 9:20:00	30	0.715	0.718	0.701	0.697	0.672	0.677	1.095	1.055	1.216	0.675	0.65	0.665	0.619	0.623	0.622	0.629	0.616	0.62	0.105	0.104	0.105	0.104	0.105	0.104	0.696	0.684	0.675	0.664	0.655	0.658	0.102	0.102	0.102	0.103	0.103	0.105	0.77	0.758	0.757	0.714	0.716	0.727	0.105	0.104	0.105	0.104	0.105	0.105
1 day, 9:30:00	30.1	0.716	0.719	0.703	0.699	0.677	0.68	1.092	1.07	1.222	0.679	0.645	0.667	0.618	0.623	0.622	0.628	0.617	0.621	0.105	0.104	0.105	0.104	0.106	0.104	0.696	0.686	0.674	0.665	0.656	0.661	0.102	0.102	0.102	0.102	0.103	0.105	0.776	0.761	0.76	0.717	0.717	0.725	0.105	0.104	0.105	0.104	0.105	0.105
1 day, 9:40:00	30.1	0.719	0.723	0.706	0.702	0.676	0.681	1.1	1.063	1.225	0.682	0.648	0.665	0.622	0.623	0.623	0.628	0.616	0.62	0.105	0.104	0.105	0.105	0.106	0.104	0.7	0.689	0.678	0.668	0.659	0.659	0.103	0.102	0.102	0.103	0.103	0.105	0.772	0.767	0.761	0.717	0.718	0.725	0.105	0.104	0.105	0.104	0.105	0.105
1 day, 9:50:00	30	0.722	0.725	0.71	0.703	0.682	0.683	1.098	1.07	1.233	0.681	0.652	0.666	0.621	0.625	0.624	0.629	0.617	0.624	0.105	0.104	0.105	0.105	0.105	0.104	0.703	0.689	0.678	0.671	0.66	0.662	0.103	0.102	0.102	0.102	0.103	0.105	0.773	0.764	0.759	0.716	0.72	0.727	0.105	0.104	0.105	0.104	0.105	0.105
1 day, 10:00:00	30.1	0.725	0.726	0.71	0.706	0.683	0.687	1.093	1.063	1.241	0.684	0.649	0.667	0.621	0.625	0.623	0.629	0.618	0.623	0.105	0.104	0.105	0.104	0.106	0.104	0.709	0.69	0.682	0.671	0.661	0.663	0.103	0.102	0.102	0.103	0.104	0.105	0.778	0.765	0.763	0.721	0.721	0.728	0.105	0.104	0.105	0.104	0.105	0.105
1 day, 10:10:00	30	0.728	0.728	0.712	0.706	0.685	0.689	1.101	1.07	1.239	0.687	0.646	0.672	0.622	0.625	0.624	0.633	0.62	0.624	0.105	0.104	0.105	0.105	0.105	0.104	0.709	0.692	0.681	0.675	0.662	0.665	0.103	0.102	0.103	0.103	0.104	0.105	0.777	0.764	0.763	0.721	0.721	0.732	0.105	0.104	0.105	0.104	0.105	0.105
1 day, 10:20:00	30	0.73	0.729	0.714	0.707	0.688	0.691	1.103	1.068	1.251	0.683	0.659	0.676	0.623	0.625	0.625	0.631	0.62	0.626	0.105	0.104	0.105	0.105	0.105	0.104	0.716	0.696	0.685	0.673	0.664	0.665	0.103	0.102	0.102	0.102	0.103	0.105	0.778	0.773	0.764	0.725	0.722	0.731	0.105	0.104	0.106	0.104	0.105	0.106
1 day, 10:30:00	30	0.732	0.733	0.717	0.709	0.691	0.694	1.1	1.077	1.257	0.687	0.656	0.672	0.623	0.626	0.625	0.634	0.621	0.627	0.105	0.104	0.105	0.105	0.106	0.104	0.716	0.698	0.684	0.676	0.668	0.666	0.103	0.102	0.102	0.103	0.103	0.105	0.783	0.772	0.768	0.725	0.725	0.732	0.105	0.104	0.106	0.104	0.105	0.106
1 day, 10:40:00	30	0.733	0.734	0.719	0.713	0.691	0.694	1.111	1.071	1.262	0.692	0.654	0.671	0.623	0.626	0.625	0.633	0.621	0.625	0.105	0.104	0.105	0.105	0.105	0.104	0.718	0.701	0.686	0.675	0.667	0.67	0.102	0.102	0.102	0.102	0.103	0.105	0.785	0.769	0.766	0.724	0.725	0.734	0.105	0.104	0.105	0.104	0.105	0.105
1 day, 10:50:00	30	0.736	0.738	0.724	0.713	0.692	0.697	1.117	1.08	1.266	0.689	0.658	0.672	0.624	0.627	0.626	0.633	0.621	0.627	0.105	0.104	0.105	0.104	0.105	0.104	0.718	0.705	0.688	0.678	0.669	0.67	0.103	0.102	0.102	0.102	0.103	0.105	0.784	0.771	0.771	0.73	0.727	0.732	0.105	0.104	0.105	0.104	0.105	0.105
1 day, 11:00:00	30	0.739	0.741	0.725	0.715	0.699	0.7	1.112	1.075	1.275	0.688	0.658	0.671	0.623	0.628	0.625	0.636	0.622	0.627	0.105	0.104	0.105	0.104	0.105	0.104	0.721	0.708	0.69	0.68	0.671	0.671	0.102	0.102	0.102	0.102	0.103	0.105	0.783	0.774	0.768	0.727	0.724	0.736	0.105	0.104	0.105	0.104	0.105	0.105
1 day, 11:10:00	30	0.741	0.743	0.727	0.715	0.7	0.702	1.11	1.07	1.28	0.686	0.655	0.676	0.625	0.629	0.625	0.634	0.624	0.629	0.105	0.104	0.105	0.105	0.105	0.104	0.723	0.709	0.691	0.681	0.67	0.674	0.102	0.102	0.102	0.102	0.103	0.105	0.783	0.772	0.77	0.732	0.727	0.74	0.105	0.104	0.105	0.104	0.105	0.105
1 day, 11:20:00	30.1	0.743	0.744	0.729	0.718	0.701	0.704	1.116	1.059	1.285	0.688	0.658	0.676	0.624	0.629	0.627	0.635	0.623	0.628	0.105	0.104	0.105	0.104	0.105	0.104	0.723	0.711	0.692	0.679	0.672	0.674	0.103	0.102	0.102	0.103	0.103	0.105	0.79	0.78	0.769	0.731	0.729	0.737	0.105	0.104	0.105	0.104	0.105	0.105
1 day, 11:30:00	30	0.747	0.748	0.731	0.72	0.704	0.709	1.12	1.064	1.288	0.69	0.659	0.679	0.624	0.628	0.626	0.634	0.624	0.629	0.105	0.104	0.105	0.104	0.105	0.104	0.724	0.714	0.695	0.683	0.675	0.674	0.103	0.102	0.102	0.103	0.103	0.106	0.791	0.779	0.77	0.733	0.727	0.737	0.105	0.104	0.105	0.104	0.105	0.105
1 day, 11:40:00	30	0.748	0.748	0.733	0.72	0.706	0.708	1.116	1.064	1.29	0.69	0.659	0.678	0.627	0.628	0.627	0.636	0.625	0.631	0.105	0.104	0.105	0.104	0.105	0.104	0.726	0.714	0.696	0.683	0.677	0.677	0.102	0.102	0.102	0.102	0.103	0.105	0.79	0.779	0.773	0.734	0.73	0.739	0.105	0.104	0.105	0.104	0.105	0.105
1 day, 11:50:00	30.1	0.753	0.751	0.735	0.721	0.708	0.711	1.118	1.068	1.298	0.693	0.659	0.678	0.627	0.628	0.627	0.637	0.626	0.632	0.105	0.104	0.105	0.104	0.106	0.104	0.726	0.712	0.698	0.685	0.676	0.676	0.103	0.102	0.102	0.103	0.103	0.105	0.794	0.779	0.774	0.734	0.731	0.739	0.105	0.104	0.105	0.104	0.105	0.105
1 day, 12:00:00	30	0.753	0.754	0.739	0.721	0.712	0.711	1.114	1.069	1.303	0.692	0.66	0.68	0.625	0.629	0.628	0.637	0.625	0.632	0.105	0.104	0.105	0.104	0.105	0.104	0.728	0.714	0.699	0.688	0.678	0.676	0.103	0.102	0.102	0.103	0.103	0.105	0.793	0.782	0.78	0.735	0.733	0.745	0.105	0.104	0.105	0.104	0.105	0.105
1 day, 12:10:00	30.1	0.755	0.754	0.74	0.724	0.715	0.715	1.114	1.07	1.309	0.687	0.666	0.681	0.626	0.631	0.628	0.638	0.624	0.632	0.105	0.104	0.105	0.104	0.105	0.104	0.727	0.716	0.703	0.688	0.678	0.68	0.103	0.102	0.102	0.103	0.103	0.105	0.798	0.784	0.778	0.736	0.732	0.742	0.105	0.104	0.106	0.104	0.105	0.105
1 day, 12:20:00	30	0.758	0.759	0.742	0.725	0.717	0.717	1.118	1.069	1.313	0.692	0.666	0.679	0.626	0.63	0.628	0.639	0.627	0.631	0.105	0.104	0.105	0.104	0.105	0.104	0.729	0.717	0.702	0.691	0.68	0.682	0.103	0.102	0.102	0.102	0.103	0.105	0.798	0.785	0.78	0.739	0.733	0.744	0.105	0.104	0.105	0.104	0.105	0.105
1 day, 12:30:00	30.1	0.76	0.758	0.743	0.728	0.719	0.721	1.114	1.075	1.318	0.692	0.666	0.679	0.629	0.631	0.63	0.639	0.625	0.633	0.105	0.104	0.105	0.104	0.105	0.104	0.728	0.718	0.704	0.689	0.681	0.681	0.102	0.101	0.102	0.102	0.103	0.105	0.801	0.787	0.778	0.739	0.738	0.745	0.105	0.104	0.105	0.104	0.105	0.105
1 day, 12:40:00	30.1	0.764	0.761	0.746	0.727	0.723	0.72	1.121	1.075	1.322	0.697	0.669	0.683	0.626	0.63	0.628	0.64	0.627	0.635	0.105	0.104	0.105	0.104	0.105	0.104	0.73	0.719	0.705	0.692	0.683	0.681	0.103	0.102	0.102	0.103	0.103	0.105	0.8	0.787	0.781	0.74	0.738	0.745	0.105	0.104	0.105	0.104	0.105	0.105
1 day, 12:50:00	30.1	0.765	0.765	0.748	0.729	0.724	0.724	1.117	1.071	1.324	0.694	0.666	0.684	0.628	0.632	0.63	0.639	0.627	0.636	0.105	0.104	0.105	0.104	0.105	0.104	0.73	0.719	0.708	0.694	0.684	0.685	0.102	0.102	0.102	0.102	0.103	0.105	0.801	0.788	0.784	0.742	0.738	0.747	0.105	0.104	0.105	0.104	0.105	0.105
1 day, 13:00:00	30	0.768	0.765	0.75	0.729	0.73	0.727	1.124	1.099	1.331	0.695	0.667	0.683	0.626	0.632	0.631	0.641	0.63	0.636	0.105	0.104	0.105	0.104	0.105	0.104	0.732	0.719	0.71	0.696	0.687	0.684	0.103	0.102	0.102	0.102	0.104	0.105	0.803	0.793	0.784	0.742	0.74	0.748	0.105	0.104	0.105	0.104	0.105	0.105
1 day, 13:10:00	30	0.77	0.767	0.751	0.73	0.729	0.729	1.123	1.093	1.339	0.695	0.669	0.68	0.628	0.633	0.63	0.641	0.628	0.635	0.105	0.104	0.105	0.105	0.106	0.104	0.731	0.72	0.713	0.697	0.687	0.686	0.103	0.102	0.102	0.102	0.103	0.105	0.804	0.796	0.784	0.744	0.739	0.749	0.105	0.104	0.105	0.104	0.105	0.105
1 day, 13:20:00	30	0.772	0.769	0.753	0.733	0.734	0.729	1.123	1.094	1.348	0.697	0.668	0.679	0.628	0.633	0.631	0.643	0.63	0.635	0.105	0.104	0.105	0.105	0.106	0.104	0.731	0.721	0.715	0.698	0.686	0.69	0.102	0.102	0.102	0.102	0.103	0.105	0.805	0.791	0.788	0.744	0.741	0.748	0.105	0.104	0.105	0.104	0.105	0.105
1 day, 13:30:00	30.1	0.774	0.771	0.755	0.732	0.734	0.732	1.128	1.083	1.357	0.697	0.674	0.681	0.629	0.633	0.632	0.641	0.631	0.638	0.105	0.104	0.105	0.105	0.106	0.104	0.733	0.721	0.72	0.701	0.69	0.687	0.103	0.102	0.102	0.102	0.103	0.105	0.807	0.795	0.785	0.746	0.745	0.751	0.105	0.104	0.106	0.104	0.105	0.105
1 day, 13:40:00	30.1	0.777	0.774	0.757	0.735	0.737	0.731	1.126	1.097	1.36	0.699	0.675	0.68	0.631	0.634	0.631	0.642	0.63	0.638	0.105	0.104	0.105	0.105	0.106	0.104	0.732	0.722	0.723	0.702	0.693	0.689	0.103	0.102	0.102	0.102	0.103	0.105	0.809	0.797	0.79	0.749	0.744	0.752	0.105	0.104	0.105	0.104	0.105	0.105
1 day, 13:50:00	30.1	0.778	0.778	0.76	0.734	0.736	0.737	1.125	1.113	1.365	0.7	0.674	0.684	0.63	0.634	0.632	0.644	0.631	0.638	0.105	0.104	0.105	0.105	0.105	0.104	0.733	0.72	0.722	0.703	0.692	0.692	0.103	0.102	0.102	0.102	0.103	0.105	0.808	0.8	0.791	0.748	0.744	0.753	0.105	0.104	0.105	0.104	0.105	0.105
1 day, 14:00:00	30.1	0.781	0.777	0.762	0.737	0.737	0.736	1.128	1.111	1.365	0.694	0.68	0.68	0.63	0.634	0.631	0.643	0.63	0.639	0.105	0.104	0.105	0.105	0.106	0.104	0.733	0.721	0.726	0.704	0.693	0.695	0.103	0.102	0.102	0.102	0.103	0.105	0.808	0.8	0.794	0.752	0.745	0.756	0.105	0.104	0.105	0.104	0.105	0.105
1 day, 14:10:00	30.1	0.783	0.78	0.763	0.74	0.737	0.741	1.13	1.111	1.367	0.7	0.674	0.68	0.63	0.636	0.631	0.643	0.632	0.638	0.105	0.104	0.105	0.105	0.105	0.104	0.732	0.719	0.726	0.705	0.694	0.694	0.102	0.102	0.102	0.102	0.103	0.105	0.811	0.801	0.793	0.75	0.746	0.755	0.105	0.104	0.105	0.104	0.105	0.105
1 day, 14:20:00	30.1	0.785	0.783	0.765	0.74	0.738	0.742	1.13	1.117	1.365	0.704	0.68	0.685	0.631	0.635	0.632	0.646	0.634	0.64	0.105	0.104	0.105	0.105	0.106	0.104	0.734	0.723	0.726	0.706	0.697	0.695	0.103	0.102	0.102	0.102	0.103	0.105	0.812	0.801	0.792	0.752	0.748	0.759	0.105	0.104	0.105	0.104	0.105	0.105
1 day, 14:30:00	30.1	0.787	0.785	0.769	0.74	0.739	0.745	1.131	1.119	1.37	0.701	0.681	0.683	0.63	0.635	0.633	0.645	0.635	0.64	0.105	0.104	0.105	0.104	0.105	0.104	0.734	0.722	0.727	0.707	0.696	0.694	0.102	0.102	0.102	0.102	0.103	0.105	0.816	0.804	0.792	0.753	0.749	0.755	0.105	0.104	0.105	0.104	0.105	0.105
1 day, 14:40:00	30.1	0.789	0.786	0.769	0.74	0.741	0.747	1.135	1.118	1.367	0.703	0.683	0.685	0.631	0.637	0.632	0.644	0.635	0.641	0.105	0.104	0.105	0.105	0.105	0.104	0.732	0.723	0.729	0.711	0.697	0.698	0.102	0.102	0.102	0.102	0.103	0.105	0.816	0.805	0.794	0.753	0.749	0.758	0.105	0.104	0.105	0.104	0.105	0.105
1 day, 14:50:00	30.1	0.792	0.788	0.771	0.743	0.743	0.749	1.137	1.121	1.37	0.702	0.678	0.689	0.631	0.635	0.634	0.646	0.634	0.641	0.105	0.104	0.105	0.104	0.106	0.104	0.735	0.723	0.727	0.711	0.699	0.701	0.102	0.102	0.103	0.102	0.103	0.105	0.816	0.809	0.797	0.755	0.751	0.759	0.105	0.104	0.105	0.104	0.105	0.105
1 day, 15:00:00	30.1	0.794	0.79	0.773	0.743	0.741	0.749	1.138	1.126	1.365	0.705	0.679	0.685	0.631	0.636	0.633	0.645	0.632	0.639	0.105	0.104	0.105	0.105	0.106	0.104	0.733	0.724	0.731	0.712	0.701	0.7	0.103	0.102	0.102	0.102	0.103	0.105	0.821	0.806	0.802	0.757	0.752	0.76	0.105	0.104	0.105	0.104	0.105	0.105
1 day, 15:10:00	30.1	0.795	0.793	0.773	0.744	0.746	0.752	1.143	1.124	1.37	0.705	0.684	0.686	0.631	0.636	0.633	0.646	0.635	0.643	0.105	0.104	0.105	0.104	0.105	0.104	0.733	0.723	0.732	0.714	0.701	0.701	0.102	0.102	0.102	0.102	0.103	0.105	0.816	0.809	0.8	0.757	0.752	0.762	0.105	0.104	0.105	0.104	0.105	0.105
1 day, 15:20:00	30.1	0.797	0.794	0.778	0.747	0.746	0.754	1.137	1.126	1.37	0.703	0.68	0.685	0.633	0.635	0.633	0.647	0.635	0.642	0.105	0.104	0.105	0.105	0.106	0.104	0.732	0.723	0.731	0.716	0.704	0.702	0.103	0.102	0.102	0.102	0.103	0.105	0.819	0.81	0.799	0.758	0.755	0.761	0.105	0.104	0.106	0.104	0.105	0.105
1 day, 15:30:00	30.1	0.798	0.795	0.778	0.749	0.748	0.759	1.141	1.126	1.367	0.702	0.68	0.685	0.633	0.636	0.633	0.645	0.635	0.642	0.105	0.104	0.105	0.105	0.106	0.104	0.734	0.725	0.733	0.718	0.705	0.702	0.103	0.102	0.102	0.103	0.103	0.105	0.822	0.814	0.802	0.76	0.756	0.76	0.105	0.104	0.105	0.104	0.105	0.106
1 day, 15:40:00	30.1	0.802	0.8	0.781	0.75	0.746	0.759	1.138	1.119	1.369	0.708	0.681	0.685	0.634	0.637	0.634	0.647	0.636	0.643	0.105	0.104	0.105	0.105	0.106	0.104	0.735	0.724	0.734	0.719	0.704	0.705	0.103	0.102	0.102	0.103	0.103	0.105	0.825	0.814	0.807	0.762	0.758	0.762	0.105	0.104	0.105	0.104	0.105	0.105
1 day, 15:50:00	30.2	0.803	0.799	0.781	0.751	0.75	0.759	1.146	1.129	1.361	0.709	0.692	0.693	0.634	0.635	0.634	0.647	0.633	0.645	0.105	0.104	0.105	0.105	0.106	0.104	0.737	0.726	0.734	0.72	0.707	0.706	0.102	0.102	0.102	0.102	0.104	0.105	0.824	0.814	0.806	0.762	0.758	0.762	0.105	0.104	0.105	0.104	0.105	0.105
1 day, 16:00:00	30.2	0.803	0.8	0.781	0.752	0.753	0.765	1.15	1.129	1.362	0.707	0.688	0.689	0.63	0.633	0.632	0.647	0.634	0.645	0.105	0.104	0.105	0.105	0.106	0.104	0.735	0.723	0.732	0.723	0.708	0.707	0.103	0.102	0.103	0.102	0.103	0.105	0.827	0.815	0.806	0.762	0.757	0.763	0.105	0.104	0.105	0.104	0.105	0.105
1 day, 16:10:00	30.2	0.802	0.801	0.782	0.751	0.754	0.763	1.162	1.126	1.361	0.706	0.694	0.695	0.628	0.633	0.63	0.646	0.633	0.645	0.105	0.104	0.105	0.105	0.106	0.104	0.734	0.724	0.731	0.724	0.714	0.707	0.103	0.102	0.103	0.103	0.103	0.105	0.825	0.817	0.808	0.763	0.76	0.765	0.105	0.104	0.106	0.104	0.105	0.106
1 day, 16:20:00	30.3	0.805	0.801	0.784	0.755	0.756	0.766	1.169	1.131	1.363	0.708	0.691	0.693	0.627	0.631	0.63	0.646	0.634	0.644	0.105	0.104	0.105	0.105	0.106	0.104	0.732	0.723	0.731	0.729	0.713	0.707	0.103	0.102	0.102	0.103	0.103	0.105	0.828	0.816	0.808	0.763	0.762	0.766	0.105	0.104	0.105	0.104	0.105	0.106
1 day, 16:30:00	30.3	0.808	0.803	0.786	0.755	0.759	0.767	1.17	1.135	1.362	0.707	0.691	0.697	0.626	0.63	0.629	0.646	0.635	0.645	0.105	0.104	0.105	0.105	0.106	0.104	0.733	0.724	0.73	0.729	0.716	0.711	0.102	0.102	0.102	0.102	0.103	0.105	0.829	0.82	0.81	0.764	0.763	0.768	0.105	0.104	0.105	0.104	0.105	0.106
1 day, 16:40:00	30.3	0.808	0.804	0.786	0.756	0.757	0.769	1.176	1.134	1.36	0.713	0.692	0.702	0.625	0.63	0.628	0.647	0.632	0.642	0.105	0.104	0.105	0.105	0.106	0.104	0.731	0.721	0.733	0.732	0.717	0.711	0.103	0.102	0.102	0.102	0.103	0.105	0.831	0.822	0.81	0.767	0.764	0.768	0.105	0.104	0.106	0.104	0.105	0.106
1 day, 16:50:00	30.3	0.808	0.806	0.787	0.758	0.757	0.77	1.172	1.141	1.349	0.72	0.697	0.691	0.627	0.629	0.63	0.644	0.632	0.64	0.105	0.104	0.105	0.105	0.106	0.104	0.731	0.721	0.734	0.735	0.718	0.715	0.103	0.102	0.102	0.102	0.103	0.105	0.835	0.821	0.818	0.769	0.764	0.773	0.105	0.104	0.105	0.104	0.105	0.105
1 day, 17:00:00	30.4	0.809	0.806	0.79	0.759	0.76	0.772	1.169	1.137	1.377	0.71	0.691	0.691	0.626	0.629	0.628	0.645	0.633	0.644	0.105	0.104	0.105	0.105	0.106	0.104	0.73	0.723	0.732	0.738	0.721	0.716	0.102	0.102	0.102	0.102	0.103	0.105	0.832	0.821	0.815	0.77	0.763	0.77	0.105	0.104	0.106	0.104	0.105	0.106
1 day, 17:10:00	30.4	0.812	0.806	0.792	0.761	0.762	0.773	1.174	1.141	1.376	0.717	0.7	0.691	0.627	0.63	0.629	0.645	0.631	0.644	0.105	0.104	0.105	0.105	0.105	0.104	0.731	0.722	0.733	0.735	0.724	0.719	0.102	0.102	0.102	0.102	0.103	0.105	0.836	0.824	0.818	0.768	0.765	0.775	0.105	0.104	0.105	0.104	0.105	0.105
1 day, 17:20:00	30.5	0.813	0.81	0.793	0.765	0.763	0.774	1.171	1.137	1.376	0.718	0.694	0.692	0.627	0.631	0.628	0.647	0.632	0.643	0.105	0.104	0.105	0.105	0.106	0.104	0.73	0.723	0.734	0.738	0.725	0.719	0.102	0.102	0.102	0.102	0.103	0.105	0.841	0.824	0.817	0.771	0.767	0.771	0.105	0.104	0.105	0.104	0.105	0.105
1 day, 17:30:00	30.5	0.816	0.812	0.795	0.764	0.761	0.775	1.178	1.14	1.363	0.717	0.701	0.693	0.628	0.631	0.63	0.645	0.635	0.644	0.105	0.104	0.105	0.105	0.106	0.104	0.731	0.725	0.735	0.74	0.726	0.718	0.102	0.102	0.102	0.102	0.103	0.105	0.841	0.825	0.819	0.771	0.768	0.774	0.105	0.104	0.105	0.104	0.105	0.105
1 day, 17:40:00	30.4	0.817	0.813	0.796	0.763	0.766	0.775	1.181	1.146	1.364	0.719	0.7	0.694	0.628	0.631	0.628	0.647	0.633	0.645	0.105	0.104	0.105	0.105	0.106	0.104	0.732	0.723	0.735	0.74	0.729	0.724	0.102	0.102	0.102	0.102	0.104	0.105	0.837	0.827	0.82	0.773	0.772	0.775	0.105	0.104	0.105	0.104	0.105	0.105
1 day, 17:50:00	30.5	0.818	0.814	0.799	0.765	0.764	0.776	1.183	1.145	1.365	0.718	0.702	0.695	0.628	0.631	0.63	0.646	0.635	0.646	0.105	0.104	0.105	0.105	0.106	0.104	0.732	0.724	0.736	0.741	0.73	0.726	0.102	0.102	0.102	0.102	0.103	0.105	0.839	0.828	0.822	0.775	0.77	0.776	0.105	0.104	0.105	0.104	0.105	0.106
1 day, 18:00:00	30.5	0.82	0.816	0.798	0.768	0.767	0.776	1.177	1.148	1.363	0.723	0.702	0.697	0.628	0.631	0.629	0.645	0.634	0.646	0.105	0.104	0.104	0.104	0.105	0.104	0.734	0.725	0.735	0.741	0.73	0.73	0.102	0.102	0.102	0.103	0.103	0.105	0.846	0.829	0.823	0.776	0.768	0.774	0.105	0.104	0.105	0.104	0.105	0.105
1 day, 18:10:00	30.5	0.824	0.82	0.801	0.768	0.772	0.779	1.179	1.148	1.363	0.712	0.707	0.693	0.628	0.632	0.631	0.646	0.634	0.647	0.105	0.104	0.105	0.105	0.106	0.104	0.734	0.726	0.734	0.742	0.731	0.735	0.103	0.103	0.103	0.103	0.104	0.106	0.841	0.834	0.826	0.778	0.769	0.776	0.105	0.104	0.106	0.104	0.105	0.106
1 day, 18:20:00	30.6	0.825	0.821	0.801	0.769	0.771	0.778	1.177	1.144	1.365	0.717	0.708	0.701	0.629	0.631	0.629	0.649	0.635	0.647	0.105	0.104	0.105	0.105	0.105	0.104	0.733	0.728	0.735	0.745	0.732	0.734	0.103	0.102	0.103	0.102	0.103	0.105	0.844	0.837	0.826	0.776	0.772	0.775	0.105	0.104	0.105	0.104	0.105	0.105
1 day, 18:30:00	30.7	0.827	0.823	0.804	0.768	0.776	0.78	1.182	1.149	1.366	0.72	0.711	0.694	0.63	0.632	0.632	0.649	0.638	0.65	0.105	0.104	0.105	0.104	0.105	0.104	0.734	0.727	0.735	0.745	0.733	0.735	0.103	0.102	0.103	0.102	0.103	0.105	0.844	0.835	0.824	0.778	0.775	0.78	0.105	0.104	0.105	0.104	0.105	0.105
1 day, 18:40:00	30.7	0.829	0.824	0.806	0.77	0.776	0.782	1.188	1.148	1.366	0.718	0.712	0.703	0.631	0.633	0.632	0.65	0.638	0.649	0.105	0.104	0.105	0.105	0.106	0.104	0.735	0.728	0.736	0.748	0.734	0.735	0.102	0.102	0.102	0.102	0.103	0.105	0.847	0.839	0.828	0.78	0.776	0.782	0.105	0.104	0.106	0.104	0.105	0.106
1 day, 18:50:00	30.7	0.831	0.826	0.807	0.77	0.778	0.782	1.183	1.151	1.364	0.72	0.707	0.706	0.632	0.633	0.633	0.651	0.637	0.651	0.105	0.104	0.105	0.105	0.106	0.104	0.736	0.727	0.738	0.745	0.735	0.736	0.103	0.102	0.102	0.103	0.103	0.105	0.848	0.839	0.83	0.78	0.774	0.783	0.105	0.104	0.105	0.104	0.105	0.105
1 day, 19:00:00	30.7	0.833	0.827	0.81	0.773	0.778	0.786	1.184	1.153	1.364	0.719	0.712	0.702	0.63	0.635	0.632	0.65	0.639	0.65	0.105	0.104	0.105	0.105	0.106	0.104	0.735	0.728	0.735	0.746	0.735	0.736	0.103	0.102	0.102	0.102	0.103	0.105	0.85	0.837	0.83	0.782	0.777	0.781	0.105	0.104	0.105	0.104	0.105	0.106
1 day, 19:10:00	30.7	0.834	0.827	0.81	0.774	0.78	0.787	1.189	1.154	1.362	0.722	0.71	0.7	0.63	0.634	0.633	0.651	0.638	0.651	0.105	0.104	0.105	0.105	0.106	0.104	0.735	0.728	0.737	0.747	0.736	0.737	0.103	0.102	0.102	0.103	0.103	0.106	0.848	0.838	0.825	0.782	0.776	0.784	0.105	0.104	0.106	0.104	0.105	0.105
1 day, 19:20:00	30.7	0.836	0.83	0.813	0.775	0.784	0.785	1.19	1.153	1.362	0.718	0.711	0.705	0.632	0.635	0.633	0.651	0.639	0.652	0.105	0.104	0.105	0.105	0.106	0.104	0.734	0.727	0.737	0.747	0.735	0.739	0.102	0.102	0.102	0.102	0.103	0.105	0.853	0.839	0.827	0.782	0.779	0.782	0.105	0.104	0.106	0.104	0.105	0.106
1 day, 19:30:00	30.7	0.837	0.83	0.812	0.771	0.781	0.786	1.188	1.154	1.362	0.724	0.711	0.7	0.631	0.636	0.635	0.652	0.64	0.652	0.105	0.104	0.105	0.105	0.106	0.104	0.732	0.729	0.738	0.749	0.735	0.739	0.103	0.102	0.102	0.102	0.103	0.105	0.854	0.842	0.831	0.782	0.778	0.785	0.105	0.104	0.106	0.104	0.105	0.106
1 day, 19:40:00	30.7	0.84	0.832	0.816	0.778	0.781	0.787	1.17	1.154	1.372	0.708	0.704	0.696	0.629	0.635	0.635	0.65	0.638	0.651	0.105	0.104	0.105	0.105	0.106	0.104	0.734	0.729	0.739	0.75	0.737	0.741	0.103	0.102	0.102	0.103	0.103	0.105	0.854	0.843	0.836	0.783	0.78	0.784	0.105	0.104	0.106	0.104	0.105	0.106
1 day, 19:50:00	30.7	0.839	0.834	0.817	0.778	0.783	0.787	1.171	1.154	1.371	0.709	0.696	0.697	0.633	0.635	0.635	0.649	0.639	0.651	0.105	0.104	0.105	0.105	0.106	0.104	0.736	0.729	0.738	0.748	0.737	0.743	0.103	0.102	0.102	0.102	0.103	0.105	0.857	0.846	0.838	0.784	0.781	0.784	0.105	0.104	0.106	0.104	0.105	0.105
1 day, 20:00:00	30.7	0.841	0.835	0.816	0.778	0.785	0.788	1.168	1.156	1.372	0.713	0.699	0.697	0.632	0.634	0.634	0.651	0.641	0.652	0.105	0.104	0.105	0.105	0.106	0.104	0.736	0.729	0.739	0.749	0.734	0.742	0.103	0.102	0.102	0.103	0.104	0.105	0.857	0.847	0.841	0.785	0.78	0.788	0.105	0.104	0.105	0.104	0.105	0.105
1 day, 20:10:00	30.7	0.842	0.838	0.819	0.78	0.789	0.789	1.168	1.152	1.372	0.709	0.701	0.696	0.633	0.637	0.634	0.649	0.639	0.651	0.105	0.104	0.105	0.105	0.106	0.104	0.737	0.73	0.739	0.748	0.737	0.744	0.103	0.102	0.102	0.103	0.103	0.105	0.856	0.847	0.84	0.786	0.779	0.788	0.105	0.104	0.105	0.104	0.105	0.105
1 day, 20:20:00	30.7	0.845	0.839	0.824	0.78	0.788	0.791	1.17	1.154	1.371	0.71	0.702	0.697	0.631	0.635	0.635	0.651	0.641	0.655	0.105	0.104	0.105	0.105	0.105	0.104	0.737	0.732	0.74	0.749	0.735	0.745	0.103	0.102	0.102	0.103	0.104	0.105	0.86	0.849	0.841	0.786	0.782	0.788	0.105	0.104	0.105	0.104	0.105	0.106
1 day, 20:30:00	30.7	0.845	0.839	0.825	0.781	0.792	0.792	1.171	1.159	1.371	0.708	0.701	0.698	0.633	0.635	0.634	0.651	0.639	0.655	0.105	0.104	0.105	0.105	0.106	0.104	0.737	0.729	0.74	0.748	0.735	0.746	0.103	0.102	0.102	0.103	0.103	0.105	0.861	0.849	0.842	0.786	0.782	0.788	0.105	0.104	0.105	0.104	0.105	0.105
1 day, 20:40:00	30.7	0.847	0.843	0.826	0.782	0.792	0.793	1.175	1.153	1.373	0.707	0.698	0.698	0.633	0.636	0.634	0.65	0.64	0.653	0.105	0.104	0.105	0.105	0.106	0.104	0.738	0.73	0.739	0.748	0.736	0.745	0.103	0.102	0.102	0.102	0.103	0.105	0.864	0.853	0.846	0.786	0.782	0.789	0.105	0.104	0.105	0.104	0.105	0.105
1 day, 20:50:00	30.7	0.85	0.844	0.826	0.782	0.792	0.795	1.173	1.157	1.372	0.706	0.698	0.697	0.633	0.639	0.635	0.652	0.641	0.653	0.105	0.104	0.105	0.105	0.105	0.104	0.737	0.732	0.741	0.749	0.738	0.748	0.103	0.102	0.102	0.103	0.104	0.105	0.861	0.857	0.847	0.79	0.782	0.79	0.105	0.104	0.105	0.104	0.105	0.105
1 day, 21:00:00	30.7	0.852	0.847	0.827	0.785	0.795	0.796	1.173	1.163	1.371	0.706	0.697	0.7	0.633	0.637	0.635	0.653	0.64	0.653	0.105	0.104	0.105	0.105	0.105	0.104	0.735	0.731	0.741	0.75	0.738	0.748	0.103	0.102	0.102	0.103	0.103	0.105	0.864	0.854	0.848	0.789	0.783	0.792	0.105	0.104	0.105	0.104	0.105	0.105
1 day, 21:10:00	30.7	0.853	0.847	0.829	0.785	0.798	0.798	1.177	1.161	1.374	0.709	0.704	0.702	0.632	0.638	0.634	0.65	0.64	0.656	0.105	0.104	0.105	0.105	0.106	0.104	0.736	0.731	0.74	0.749	0.737	0.746	0.103	0.102	0.102	0.102	0.104	0.105	0.865	0.858	0.849	0.788	0.786	0.792	0.105	0.104	0.106	0.104	0.105	0.106
1 day, 21:20:00	30.7	0.856	0.846	0.829	0.784	0.799	0.798	1.176	1.162	1.37	0.708	0.702	0.699	0.635	0.637	0.635	0.654	0.642	0.654	0.105	0.104	0.105	0.105	0.106	0.104	0.739	0.731	0.74	0.751	0.737	0.747	0.103	0.102	0.102	0.103	0.103	0.105	0.863	0.857	0.851	0.791	0.786	0.793	0.105	0.104	0.105	0.104	0.105	0.106
1 day, 21:30:00	30.7	0.856	0.849	0.83	0.785	0.8	0.799	1.176	1.162	1.373	0.703	0.703	0.699	0.634	0.64	0.637	0.654	0.641	0.656	0.105	0.104	0.105	0.105	0.106	0.104	0.738	0.731	0.741	0.75	0.739	0.749	0.103	0.102	0.102	0.102	0.103	0.105	0.867	0.858	0.853	0.792	0.787	0.792	0.105	0.104	0.105	0.104	0.105	0.105
1 day, 21:40:00	30.7	0.857	0.851	0.833	0.786	0.8	0.799	1.177	1.166	1.368	0.705	0.701	0.7	0.636	0.638	0.636	0.653	0.642	0.656	0.105	0.104	0.105	0.105	0.106	0.104	0.737	0.732	0.741	0.752	0.74	0.75	0.102	0.102	0.102	0.102	0.104	0.105	0.871	0.861	0.855	0.795	0.787	0.794	0.105	0.104	0.105	0.104	0.105	0.106
1 day, 21:50:00	30.7	0.859	0.849	0.834	0.788	0.804	0.8	1.174	1.166	1.366	0.706	0.701	0.703	0.635	0.639	0.637	0.655	0.641	0.655	0.105	0.104	0.105	0.105	0.106	0.104	0.738	0.731	0.742	0.753	0.74	0.747	0.102	0.102	0.102	0.102	0.103	0.105	0.869	0.861	0.855	0.795	0.79	0.795	0.105	0.104	0.105	0.104	0.105	0.105
1 day, 22:00:00	30.7	0.858	0.851	0.832	0.788	0.803	0.802	1.177	1.166	1.368	0.713	0.704	0.703	0.635	0.638	0.635	0.655	0.639	0.656	0.105	0.104	0.105	0.105	0.106	0.104	0.737	0.731	0.74	0.749	0.738	0.75	0.102	0.102	0.102	0.103	0.103	0.105	0.87	0.86	0.855	0.793	0.789	0.796	0.105	0.104	0.105	0.104	0.105	0.105
1 day, 22:10:00	30.7	0.86	0.852	0.835	0.79	0.802	0.802	1.176	1.164	1.367	0.714	0.71	0.702	0.632	0.636	0.637	0.652	0.64	0.653	0.105	0.104	0.105	0.104	0.106	0.104	0.739	0.732	0.742	0.752	0.741	0.752	0.103	0.102	0.102	0.103	0.103	0.105	0.871	0.86	0.856	0.797	0.789	0.799	0.105	0.104	0.106	0.104	0.105	0.105
1 day, 22:20:00	30.7	0.862	0.853	0.836	0.787	0.803	0.804	1.179	1.167	1.369	0.71	0.704	0.704	0.631	0.634	0.633	0.651	0.637	0.654	0.105	0.104	0.105	0.105	0.105	0.104	0.737	0.731	0.741	0.75	0.74	0.748	0.102	0.102	0.102	0.103	0.103	0.105	0.874	0.864	0.859	0.797	0.792	0.798	0.105	0.104	0.105	0.104	0.105	0.105
1 day, 22:30:00	30.7	0.862	0.855	0.841	0.791	0.807	0.805	1.184	1.169	1.37	0.708	0.705	0.702	0.631	0.634	0.631	0.648	0.638	0.653	0.105	0.104	0.105	0.105	0.106	0.104	0.736	0.73	0.74	0.75	0.739	0.749	0.103	0.102	0.102	0.103	0.104	0.105	0.874	0.863	0.861	0.799	0.788	0.802	0.105	0.104	0.106	0.104	0.105	0.105
1 day, 22:40:00	30.7	0.863	0.856	0.844	0.79	0.809	0.806	1.188	1.171	1.369	0.706	0.701	0.703	0.628	0.632	0.631	0.648	0.637	0.65	0.105	0.104	0.105	0.105	0.106	0.104	0.735	0.73	0.738	0.75	0.739	0.751	0.103	0.102	0.102	0.103	0.103	0.105	0.875	0.868	0.862	0.8	0.791	0.8	0.105	0.104	0.105	0.104	0.105	0.105
1 day, 22:50:00	30.7	0.862	0.856	0.844	0.79	0.807	0.808	1.184	1.17	1.365	0.712	0.705	0.702	0.626	0.629	0.628	0.647	0.636	0.649	0.105	0.104	0.105	0.105	0.106	0.104	0.732	0.727	0.737	0.749	0.738	0.75	0.102	0.102	0.102	0.102	0.103	0.105	0.875	0.864	0.862	0.8	0.792	0.8	0.105	0.104	0.105	0.104	0.105	0.105
1 day, 23:00:00	30.7	0.864	0.858	0.846	0.787	0.808	0.808	1.182	1.17	1.364	0.708	0.708	0.705	0.625	0.63	0.628	0.647	0.632	0.648	0.105	0.104	0.105	0.105	0.106	0.104	0.732	0.729	0.739	0.75	0.739	0.75	0.103	0.102	0.102	0.103	0.104	0.105	0.875	0.868	0.86	0.8	0.795	0.801	0.105	0.104	0.105	0.104	0.105	0.105
1 day, 23:10:00	30.8	0.863	0.86	0.847	0.792	0.81	0.812	1.183	1.175	1.365	0.71	0.706	0.702	0.622	0.628	0.626	0.643	0.633	0.646	0.105	0.104	0.105	0.105	0.106	0.104	0.732	0.727	0.737	0.749	0.738	0.75	0.103	0.102	0.102	0.102	0.103	0.105	0.88	0.869	0.864	0.8	0.795	0.8	0.105	0.104	0.105	0.104	0.105	0.106
1 day, 23:20:00	30.8	0.868	0.863	0.851	0.79	0.811	0.81	1.188	1.171	1.364	0.711	0.704	0.705	0.621	0.626	0.624	0.643	0.631	0.647	0.105	0.104	0.105	0.104	0.105	0.104	0.73	0.726	0.735	0.749	0.739	0.751	0.102	0.101	0.102	0.102	0.103	0.104	0.879	0.868	0.864	0.803	0.795	0.804	0.105	0.104	0.105	0.104	0.105	0.105
1 day, 23:30:00	30.9	0.865	0.865	0.851	0.789	0.813	0.814	1.188	1.17	1.363	0.709	0.707	0.705	0.621	0.625	0.623	0.644	0.63	0.647	0.105	0.104	0.105	0.105	0.106	0.104	0.73	0.725	0.735	0.75	0.739	0.75	0.103	0.102	0.102	0.102	0.103	0.105	0.881	0.872	0.864	0.805	0.798	0.805	0.105	0.104	0.105	0.104	0.105	0.106
1 day, 23:40:00	30.9	0.867	0.866	0.855	0.79	0.816	0.817	1.188	1.172	1.366	0.71	0.709	0.704	0.62	0.624	0.622	0.644	0.632	0.643	0.105	0.104	0.105	0.104	0.105	0.104	0.73	0.725	0.737	0.747	0.737	0.75	0.102	0.102	0.102	0.102	0.103	0.105	0.884	0.871	0.864	0.804	0.799	0.803	0.105	0.104	0.105	0.104	0.105	0.105
1 day, 23:50:00	30.8	0.866	0.868	0.855	0.793	0.814	0.816	1.188	1.178	1.363	0.709	0.709	0.704	0.619	0.624	0.621	0.642	0.632	0.645	0.105	0.104	0.105	0.105	0.105	0.104	0.73	0.726	0.736	0.749	0.738	0.751	0.103	0.102	0.102	0.102	0.103	0.105	0.881	0.871	0.87	0.806	0.797	0.807	0.105	0.104	0.105	0.104	0.105	0.105
2 days, 0:00:00	30.8	0.868	0.87	0.859	0.793	0.818	0.818	1.189	1.179	1.365	0.712	0.706	0.709	0.618	0.624	0.622	0.642	0.63	0.646	0.105	0.104	0.105	0.105	0.106	0.104	0.73	0.726	0.737	0.75	0.739	0.752	0.103	0.102	0.102	0.103	0.103	0.105	0.882	0.873	0.869	0.804	0.798	0.806	0.105	0.104	0.105	0.104	0.105	0.105
2 days, 0:10:00	30.8	0.868	0.873	0.856	0.793	0.817	0.819	1.19	1.179	1.364	0.713	0.712	0.707	0.619	0.624	0.621	0.645	0.631	0.648	0.105	0.104	0.105	0.105	0.106	0.104	0.729	0.726	0.739	0.749	0.739	0.752	0.102	0.102	0.102	0.102	0.103	0.105	0.884	0.874	0.87	0.808	0.799	0.808	0.105	0.104	0.105	0.104	0.105	0.106
2 days, 0:20:00	30.8	0.87	0.876	0.856	0.794	0.816	0.821	1.192	1.177	1.368	0.714	0.706	0.708	0.62	0.625	0.623	0.645	0.633	0.645	0.105	0.104	0.105	0.105	0.106	0.104	0.732	0.728	0.739	0.751	0.74	0.753	0.103	0.102	0.102	0.103	0.104	0.105	0.888	0.877	0.871	0.811	0.802	0.808	0.105	0.104	0.106	0.104	0.105	0.106
2 days, 0:30:00	30.8	0.871	0.877	0.858	0.796	0.819	0.82	1.193	1.177	1.367	0.715	0.708	0.709	0.618	0.625	0.623	0.644	0.631	0.647	0.105	0.104	0.105	0.105	0.106	0.104	0.731	0.727	0.738	0.754	0.74	0.752	0.103	0.102	0.102	0.103	0.103	0.105	0.889	0.874	0.877	0.81	0.799	0.812	0.105	0.104	0.106	0.104	0.105	0.106
2 days, 0:40:00	30.8	0.874	0.873	0.857	0.798	0.82	0.822	1.193	1.183	1.367	0.715	0.714	0.707	0.622	0.626	0.625	0.646	0.634	0.649	0.105	0.104	0.105	0.105	0.106	0.104	0.731	0.728	0.74	0.753	0.742	0.753	0.102	0.102	0.102	0.102	0.103	0.105	0.894	0.877	0.871	0.812	0.803	0.811	0.105	0.104	0.105	0.104	0.105	0.106
2 days, 0:50:00	30.8	0.875	0.875	0.861	0.801	0.818	0.823	1.192	1.182	1.369	0.711	0.711	0.707	0.62	0.625	0.624	0.647	0.633	0.648	0.105	0.104	0.105	0.105	0.106	0.104	0.733	0.729	0.738	0.753	0.741	0.753	0.103	0.102	0.102	0.102	0.104	0.105	0.894	0.877	0.874	0.812	0.804	0.81	0.105	0.104	0.105	0.104	0.105	0.106
2 days, 1:00:00	30.8	0.876	0.876	0.862	0.8	0.823	0.826	1.198	1.181	1.365	0.71	0.712	0.712	0.621	0.625	0.624	0.646	0.636	0.651	0.105	0.104	0.105	0.105	0.106	0.104	0.733	0.73	0.739	0.753	0.74	0.756	0.102	0.101	0.102	0.102	0.103	0.105	0.899	0.876	0.876	0.814	0.806	0.815	0.105	0.104	0.106	0.104	0.105	0.106
2 days, 1:10:00	30.8	0.877	0.877	0.862	0.8	0.821	0.827	1.196	1.179	1.366	0.715	0.713	0.709	0.621	0.626	0.623	0.646	0.634	0.65	0.105	0.104	0.105	0.105	0.106	0.104	0.734	0.73	0.74	0.75	0.742	0.753	0.102	0.102	0.102	0.102	0.103	0.105	0.899	0.883	0.875	0.811	0.805	0.813	0.105	0.104	0.106	0.104	0.105	0.106
2 days, 1:20:00	30.7	0.879	0.878	0.865	0.801	0.824	0.828	1.197	1.182	1.368	0.716	0.711	0.709	0.622	0.628	0.625	0.648	0.637	0.649	0.105	0.104	0.105	0.105	0.106	0.104	0.735	0.732	0.742	0.755	0.744	0.755	0.103	0.102	0.102	0.102	0.103	0.105	0.9	0.882	0.875	0.814	0.808	0.812	0.105	0.104	0.105	0.104	0.105	0.106
2 days, 1:30:00	30.7	0.881	0.88	0.865	0.801	0.826	0.832	1.198	1.181	1.366	0.716	0.71	0.711	0.622	0.628	0.627	0.65	0.638	0.65	0.105	0.104	0.105	0.105	0.106	0.104	0.736	0.73	0.742	0.754	0.743	0.755	0.102	0.102	0.102	0.103	0.103	0.105	0.899	0.882	0.876	0.816	0.807	0.817	0.105	0.104	0.105	0.104	0.105	0.106
2 days, 1:40:00	30.7	0.88	0.881	0.868	0.802	0.825	0.83	1.194	1.186	1.367	0.716	0.713	0.713	0.623	0.628	0.628	0.647	0.636	0.65	0.105	0.104	0.105	0.105	0.106	0.104	0.736	0.73	0.742	0.755	0.742	0.757	0.102	0.102	0.102	0.103	0.103	0.105	0.898	0.884	0.879	0.815	0.808	0.814	0.105	0.104	0.106	0.104	0.105	0.106
2 days, 1:50:00	30.7	0.881	0.881	0.867	0.803	0.826	0.833	1.196	1.187	1.367	0.717	0.71	0.711	0.625	0.628	0.627	0.649	0.639	0.653	0.105	0.104	0.105	0.105	0.106	0.104	0.737	0.731	0.743	0.753	0.748	0.757	0.103	0.102	0.102	0.103	0.104	0.105	0.9	0.884	0.877	0.817	0.81	0.818	0.105	0.104	0.106	0.104	0.105	0.106
2 days, 2:00:00	30.7	0.882	0.883	0.87	0.805	0.828	0.836	1.2	1.203	1.369	0.716	0.711	0.713	0.625	0.628	0.627	0.651	0.639	0.652	0.105	0.104	0.105	0.105	0.106	0.104	0.737	0.733	0.744	0.755	0.744	0.757	0.103	0.102	0.102	0.103	0.104	0.105	0.9	0.884	0.883	0.817	0.809	0.818	0.105	0.104	0.106	0.104	0.105	0.106
2 days, 2:10:00	30.7	0.883	0.884	0.871	0.806	0.829	0.836	1.197	1.185	1.366	0.719	0.716	0.712	0.625	0.631	0.629	0.651	0.639	0.653	0.105	0.104	0.105	0.105	0.106	0.104	0.738	0.732	0.742	0.757	0.746	0.758	0.103	0.102	0.102	0.103	0.103	0.106	0.902	0.886	0.878	0.819	0.81	0.819	0.105	0.104	0.105	0.104	0.105	0.106
2 days, 2:20:00	30.7	0.887	0.887	0.873	0.804	0.829	0.836	1.198	1.205	1.358	0.717	0.713	0.711	0.626	0.63	0.631	0.65	0.64	0.657	0.105	0.104	0.105	0.105	0.106	0.104	0.738	0.734	0.744	0.758	0.746	0.758	0.103	0.102	0.103	0.103	0.103	0.105	0.902	0.886	0.883	0.821	0.81	0.819	0.105	0.104	0.106	0.105	0.105	0.106
2 days, 2:30:00	30.6	0.888	0.888	0.874	0.807	0.829	0.839	1.185	1.206	1.356	0.717	0.716	0.715	0.628	0.632	0.63	0.651	0.641	0.655	0.105	0.104	0.105	0.105	0.106	0.104	0.739	0.734	0.746	0.757	0.746	0.76	0.103	0.102	0.102	0.102	0.103	0.105	0.907	0.888	0.886	0.822	0.813	0.822	0.105	0.104	0.106	0.104	0.105	0.106
2 days, 2:40:00	30.6	0.889	0.889	0.876	0.807	0.83	0.842	1.199	1.187	1.367	0.725	0.719	0.713	0.626	0.63	0.63	0.652	0.64	0.658	0.105	0.104	0.105	0.105	0.106	0.104	0.738	0.734	0.747	0.758	0.747	0.76	0.103	0.102	0.103	0.103	0.103	0.105	0.9	0.89	0.885	0.82	0.813	0.824	0.105	0.104	0.106	0.104	0.105	0.106
2 days, 2:50:00	30.5	0.89	0.889	0.877	0.806	0.832	0.843	1.209	1.186	1.37	0.721	0.716	0.716	0.627	0.635	0.631	0.654	0.642	0.657	0.105	0.104	0.105	0.105	0.106	0.104	0.74	0.733	0.745	0.758	0.747	0.758	0.102	0.102	0.102	0.102	0.103	0.105	0.904	0.893	0.885	0.822	0.813	0.823	0.105	0.104	0.106	0.104	0.105	0.106
2 days, 3:00:00	30.4	0.893	0.892	0.878	0.81	0.832	0.843	1.207	1.219	1.372	0.718	0.712	0.713	0.628	0.633	0.632	0.655	0.641	0.656	0.105	0.104	0.105	0.105	0.106	0.104	0.742	0.736	0.747	0.759	0.749	0.759	0.103	0.102	0.102	0.103	0.104	0.105	0.904	0.889	0.888	0.824	0.814	0.825	0.105	0.104	0.106	0.105	0.105	0.106
2 days, 3:10:00	30.4	0.894	0.892	0.881	0.81	0.833	0.847	1.212	1.191	1.37	0.719	0.716	0.714	0.627	0.633	0.632	0.654	0.642	0.658	0.105	0.104	0.105	0.105	0.106	0.104	0.74	0.735	0.746	0.757	0.749	0.76	0.103	0.102	0.103	0.103	0.103	0.105	0.907	0.893	0.887	0.822	0.815	0.823	0.105	0.104	0.105	0.104	0.105	0.106
2 days, 3:20:00	30.3	0.895	0.894	0.884	0.81	0.834	0.846	1.22	1.191	1.371	0.718	0.715	0.714	0.629	0.633	0.633	0.655	0.642	0.659	0.105	0.104	0.105	0.105	0.106	0.104	0.74	0.735	0.746	0.759	0.748	0.76	0.102	0.102	0.102	0.102	0.104	0.105	0.906	0.894	0.886	0.826	0.813	0.826	0.105	0.104	0.106	0.105	0.105	0.106
2 days, 3:30:00	30.3	0.897	0.896	0.886	0.812	0.836	0.847	1.212	1.189	1.37	0.723	0.715	0.717	0.629	0.633	0.631	0.654	0.645	0.66	0.105	0.104	0.105	0.105	0.106	0.104	0.742	0.735	0.747	0.76	0.749	0.762	0.103	0.102	0.103	0.103	0.104	0.106	0.903	0.896	0.888	0.827	0.816	0.829	0.105	0.104	0.106	0.105	0.105	0.106
2 days, 3:40:00	30.3	0.899	0.897	0.887	0.813	0.834	0.85	1.218	1.194	1.37	0.718	0.721	0.716	0.63	0.635	0.634	0.655	0.645	0.66	0.105	0.104	0.105	0.105	0.106	0.104	0.741	0.735	0.749	0.759	0.748	0.761	0.103	0.103	0.102	0.103	0.104	0.105	0.91	0.894	0.89	0.825	0.819	0.829	0.105	0.104	0.106	0.105	0.105	0.106
2 days, 3:50:00	30.3	0.9	0.898	0.891	0.813	0.835	0.85	1.224	1.195	1.368	0.723	0.72	0.72	0.633	0.634	0.634	0.655	0.647	0.66	0.105	0.104	0.105	0.105	0.106	0.104	0.741	0.736	0.747	0.76	0.749	0.762	0.103	0.102	0.102	0.102	0.104	0.105	0.905	0.896	0.888	0.829	0.82	0.831	0.105	0.104	0.106	0.104	0.105	0.106
2 days, 4:00:00	30.2	0.901	0.9	0.892	0.816	0.838	0.852	1.221	1.196	1.362	0.719	0.721	0.715	0.632	0.636	0.635	0.657	0.645	0.66	0.105	0.104	0.105	0.105	0.106	0.104	0.741	0.739	0.748	0.76	0.749	0.763	0.102	0.102	0.102	0.103	0.104	0.105	0.906	0.901	0.891	0.83	0.82	0.83	0.105	0.104	0.106	0.104	0.105	0.106
2 days, 4:10:00	30.2	0.901	0.901	0.893	0.816	0.841	0.854	1.215	1.197	1.361	0.718	0.718	0.719	0.631	0.634	0.634	0.655	0.646	0.662	0.105	0.104	0.105	0.105	0.106	0.104	0.744	0.738	0.748	0.76	0.749	0.763	0.103	0.102	0.102	0.103	0.104	0.105	0.91	0.9	0.892	0.829	0.82	0.831	0.105	0.104	0.106	0.104	0.105	0.106
2 days, 4:20:00	30.2	0.904	0.903	0.891	0.817	0.84	0.852	1.226	1.195	1.37	0.725	0.718	0.721	0.632	0.637	0.635	0.655	0.645	0.662	0.105	0.104	0.105	0.105	0.106	0.104	0.741	0.739	0.749	0.761	0.75	0.764	0.103	0.102	0.102	0.103	0.103	0.105	0.91	0.906	0.896	0.831	0.823	0.832	0.105	0.104	0.106	0.105	0.105	0.106
2 days, 4:30:00	30.2	0.904	0.905	0.889	0.816	0.84	0.853	1.225	1.198	1.37	0.724	0.716	0.717	0.632	0.637	0.636	0.655	0.645	0.662	0.105	0.104	0.105	0.105	0.106	0.104	0.743	0.739	0.75	0.762	0.751	0.763	0.103	0.103	0.102	0.103	0.104	0.105	0.906	0.907	0.894	0.832	0.824	0.831	0.105	0.104	0.106	0.104	0.105	0.106
2 days, 4:40:00	30.2	0.905	0.906	0.891	0.818	0.841	0.852	1.223	1.198	1.373	0.722	0.72	0.718	0.634	0.635	0.635	0.657	0.644	0.662	0.105	0.104	0.105	0.105	0.106	0.104	0.744	0.738	0.748	0.761	0.749	0.764	0.102	0.102	0.102	0.103	0.103	0.105	0.912	0.905	0.9	0.832	0.822	0.831	0.105	0.104	0.106	0.105	0.105	0.106
2 days, 4:50:00	30.1	0.905	0.905	0.891	0.82	0.844	0.855	1.226	1.194	1.368	0.724	0.718	0.722	0.632	0.635	0.636	0.656	0.646	0.662	0.105	0.104	0.105	0.105	0.106	0.104	0.743	0.739	0.749	0.761	0.749	0.763	0.102	0.102	0.102	0.102	0.103	0.105	0.914	0.906	0.898	0.833	0.825	0.835	0.105	0.104	0.106	0.105	0.105	0.106
2 days, 5:00:00	30.1	0.91	0.908	0.893	0.82	0.842	0.857	1.224	1.195	1.369	0.721	0.718	0.721	0.633	0.636	0.636	0.659	0.645	0.662	0.105	0.104	0.105	0.105	0.106	0.104	0.743	0.74	0.749	0.762	0.75	0.765	0.103	0.103	0.103	0.103	0.103	0.106	0.907	0.911	0.897	0.833	0.827	0.832	0.105	0.104	0.106	0.105	0.105	0.106
2 days, 5:10:00	30.1	0.91	0.909	0.895	0.821	0.844	0.856	1.226	1.194	1.368	0.726	0.72	0.72	0.634	0.636	0.637	0.656	0.646	0.663	0.105	0.104	0.105	0.105	0.106	0.104	0.745	0.74	0.75	0.762	0.751	0.767	0.103	0.102	0.102	0.103	0.104	0.105	0.911	0.912	0.901	0.837	0.827	0.836	0.105	0.104	0.106	0.105	0.105	0.106
2 days, 5:20:00	30.1	0.912	0.912	0.895	0.822	0.845	0.858	1.227	1.201	1.358	0.723	0.722	0.719	0.634	0.637	0.637	0.657	0.646	0.663	0.105	0.104	0.105	0.105	0.106	0.104	0.744	0.741	0.751	0.761	0.754	0.765	0.103	0.102	0.102	0.103	0.104	0.106	0.909	0.908	0.902	0.836	0.827	0.839	0.105	0.104	0.106	0.105	0.105	0.106
2 days, 5:30:00	30.1	0.912	0.913	0.896	0.821	0.846	0.859	1.228	1.198	1.365	0.723	0.719	0.725	0.634	0.637	0.637	0.659	0.647	0.664	0.105	0.104	0.105	0.105	0.106	0.105	0.745	0.74	0.751	0.762	0.752	0.768	0.103	0.103	0.103	0.103	0.104	0.106	0.905	0.908	0.901	0.84	0.828	0.833	0.105	0.104	0.106	0.105	0.105	0.106
2 days, 5:40:00	30.1	0.915	0.915	0.9	0.823	0.844	0.858	1.226	1.199	1.37	0.721	0.724	0.72	0.634	0.639	0.637	0.659	0.648	0.665	0.105	0.104	0.105	0.105	0.106	0.105	0.745	0.74	0.752	0.763	0.752	0.767	0.103	0.102	0.102	0.103	0.104	0.105	0.91	0.912	0.904	0.839	0.83	0.838	0.105	0.104	0.106	0.105	0.105	0.106
2 days, 5:50:00	30.1	0.917	0.915	0.899	0.822	0.848	0.86	1.227	1.199	1.364	0.723	0.72	0.722	0.635	0.639	0.638	0.659	0.647	0.664	0.105	0.104	0.105	0.105	0.106	0.105	0.745	0.74	0.752	0.763	0.754	0.767	0.103	0.102	0.102	0.103	0.104	0.106	0.909	0.911	0.904	0.842	0.83	0.842	0.105	0.104	0.106	0.105	0.105	0.106
2 days, 6:00:00	30	0.918	0.919	0.895	0.824	0.85	0.863	1.227	1.201	1.368	0.725	0.721	0.722	0.636	0.639	0.638	0.661	0.646	0.663	0.106	0.104	0.105	0.105	0.106	0.105	0.746	0.742	0.75	0.764	0.754	0.768	0.103	0.103	0.103	0.103	0.104	0.106	0.91	0.911	0.905	0.843	0.83	0.84	0.105	0.104	0.106	0.105	0.105	0.106
2 days, 6:10:00	30.1	0.917	0.92	0.897	0.824	0.848	0.86	1.227	1.196	1.367	0.724	0.721	0.722	0.636	0.637	0.638	0.658	0.649	0.666	0.105	0.104	0.105	0.105	0.106	0.105	0.746	0.742	0.752	0.765	0.755	0.768	0.103	0.102	0.102	0.103	0.104	0.105	0.91	0.912	0.906	0.844	0.832	0.842	0.105	0.104	0.106	0.105	0.105	0.106
2 days, 6:20:00	30	0.918	0.922	0.898	0.826	0.847	0.861	1.229	1.201	1.364	0.725	0.724	0.722	0.636	0.638	0.639	0.66	0.648	0.665	0.105	0.104	0.105	0.105	0.106	0.105	0.748	0.742	0.752	0.763	0.754	0.768	0.103	0.102	0.102	0.103	0.104	0.105	0.911	0.913	0.906	0.843	0.837	0.84	0.105	0.104	0.106	0.105	0.105	0.106
2 days, 6:30:00	30	0.923	0.921	0.898	0.824	0.849	0.862	1.228	1.199	1.365	0.723	0.719	0.723	0.635	0.639	0.638	0.661	0.648	0.665	0.105	0.104	0.105	0.105	0.106	0.105	0.747	0.742	0.753	0.763	0.753	0.767	0.102	0.102	0.102	0.102	0.103	0.105	0.912	0.917	0.908	0.847	0.835	0.841	0.105	0.104	0.106	0.105	0.105	0.106
2 days, 6:40:00	30.1	0.922	0.923	0.899	0.825	0.85	0.862	1.23	1.197	1.365	0.722	0.722	0.725	0.635	0.639	0.638	0.66	0.648	0.665	0.106	0.104	0.105	0.105	0.106	0.105	0.747	0.741	0.754	0.763	0.753	0.768	0.103	0.102	0.102	0.103	0.104	0.105	0.91	0.915	0.906	0.846	0.836	0.844	0.106	0.104	0.106	0.105	0.105	0.106
2 days, 6:50:00	30.1	0.924	0.925	0.9	0.826	0.853	0.862	1.228	1.204	1.363	0.721	0.719	0.721	0.637	0.639	0.639	0.661	0.648	0.667	0.105	0.104	0.105	0.105	0.106	0.105	0.747	0.742	0.752	0.763	0.755	0.769	0.103	0.103	0.103	0.103	0.104	0.106	0.91	0.915	0.909	0.844	0.835	0.843	0.105	0.104	0.106	0.105	0.105	0.106
2 days, 7:00:00	30	0.928	0.928	0.901	0.825	0.852	0.863	1.231	1.203	1.361	0.723	0.724	0.723	0.636	0.639	0.638	0.66	0.649	0.666	0.106	0.104	0.105	0.105	0.106	0.105	0.751	0.741	0.752	0.767	0.754	0.77	0.103	0.103	0.103	0.103	0.104	0.106	0.913	0.917	0.909	0.846	0.837	0.844	0.105	0.104	0.106	0.105	0.105	0.106
2 days, 7:10:00	30.1	0.929	0.929	0.902	0.826	0.852	0.863	1.23	1.202	1.363	0.724	0.721	0.724	0.636	0.641	0.64	0.66	0.649	0.665	0.105	0.104	0.105	0.105	0.106	0.105	0.753	0.742	0.754	0.765	0.754	0.768	0.103	0.103	0.102	0.103	0.104	0.106	0.906	0.917	0.911	0.847	0.837	0.844	0.105	0.104	0.106	0.105	0.105	0.106
2 days, 7:20:00	30	0.929	0.931	0.907	0.83	0.852	0.865	1.231	1.206	1.359	0.721	0.721	0.724	0.638	0.639	0.64	0.661	0.65	0.665	0.105	0.104	0.105	0.105	0.106	0.104	0.747	0.742	0.753	0.766	0.755	0.77	0.103	0.102	0.103	0.103	0.104	0.106	0.915	0.917	0.912	0.847	0.84	0.847	0.105	0.104	0.106	0.105	0.105	0.106
2 days, 7:30:00	30.1	0.93	0.931	0.906	0.828	0.852	0.865	1.228	1.208	1.361	0.722	0.726	0.724	0.636	0.64	0.64	0.661	0.651	0.668	0.105	0.104	0.105	0.105	0.106	0.105	0.747	0.744	0.755	0.763	0.756	0.77	0.103	0.103	0.102	0.103	0.104	0.106	0.91	0.915	0.906	0.847	0.84	0.845	0.106	0.104	0.106	0.105	0.105	0.106
2 days, 7:40:00	30	0.932	0.933	0.908	0.829	0.855	0.865	1.231	1.204	1.36	0.724	0.724	0.724	0.637	0.643	0.64	0.661	0.651	0.667	0.106	0.104	0.105	0.105	0.106	0.105	0.748	0.743	0.754	0.764	0.756	0.769	0.103	0.103	0.103	0.103	0.104	0.105	0.91	0.915	0.911	0.846	0.839	0.846	0.105	0.104	0.106	0.105	0.105	0.106
2 days, 7:50:00	30.1	0.935	0.934	0.908	0.83	0.856	0.867	1.229	1.206	1.364	0.725	0.721	0.721	0.638	0.641	0.639	0.66	0.65	0.668	0.106	0.104	0.105	0.105	0.106	0.105	0.751	0.743	0.756	0.767	0.754	0.771	0.103	0.103	0.103	0.103	0.104	0.106	0.916	0.915	0.908	0.848	0.842	0.849	0.106	0.104	0.106	0.105	0.105	0.106
2 days, 8:00:00	30.1	0.935	0.935	0.91	0.831	0.857	0.87	1.232	1.209	1.354	0.723	0.72	0.721	0.638	0.641	0.641	0.661	0.65	0.668	0.106	0.104	0.105	0.105	0.106	0.105	0.751	0.744	0.756	0.767	0.755	0.769	0.103	0.103	0.103	0.103	0.104	0.106	0.915	0.917	0.911	0.85	0.841	0.85	0.105	0.104	0.106	0.105	0.105	0.106
2 days, 8:10:00	30	0.935	0.937	0.912	0.831	0.856	0.871	1.231	1.205	1.355	0.721	0.722	0.725	0.64	0.642	0.64	0.662	0.652	0.667	0.106	0.104	0.105	0.105	0.106	0.105	0.751	0.743	0.754	0.764	0.755	0.771	0.103	0.102	0.102	0.103	0.104	0.105	0.912	0.916	0.911	0.848	0.84	0.854	0.106	0.104	0.106	0.105	0.105	0.106
2 days, 8:20:00	30	0.938	0.936	0.911	0.832	0.858	0.871	1.232	1.206	1.357	0.721	0.724	0.724	0.638	0.641	0.642	0.661	0.652	0.667	0.106	0.104	0.105	0.105	0.106	0.105	0.75	0.743	0.756	0.766	0.753	0.769	0.103	0.102	0.102	0.103	0.104	0.105	0.912	0.916	0.908	0.849	0.842	0.851	0.105	0.105	0.106	0.105	0.105	0.106
2 days, 8:30:00	30	0.938	0.938	0.911	0.832	0.858	0.872	1.231	1.213	1.357	0.725	0.723	0.726	0.639	0.641	0.642	0.663	0.65	0.667	0.106	0.104	0.105	0.105	0.106	0.105	0.75	0.742	0.756	0.765	0.754	0.771	0.102	0.102	0.103	0.103	0.104	0.105	0.914	0.921	0.912	0.85	0.847	0.855	0.105	0.104	0.106	0.105	0.105	0.106
2 days, 8:40:00	30	0.941	0.942	0.912	0.833	0.858	0.874	1.23	1.224	1.356	0.722	0.718	0.725	0.639	0.641	0.641	0.662	0.652	0.668	0.106	0.104	0.105	0.105	0.106	0.105	0.752	0.744	0.756	0.762	0.756	0.77	0.102	0.102	0.102	0.103	0.103	0.105	0.911	0.917	0.911	0.849	0.846	0.854	0.105	0.104	0.106	0.105	0.105	0.106
2 days, 8:50:00	30	0.941	0.941	0.913	0.834	0.861	0.875	1.225	1.212	1.358	0.719	0.725	0.723	0.639	0.641	0.642	0.663	0.652	0.67	0.105	0.104	0.105	0.105	0.106	0.105	0.75	0.743	0.754	0.768	0.756	0.771	0.103	0.103	0.103	0.103	0.104	0.106	0.913	0.917	0.913	0.852	0.845	0.857	0.105	0.104	0.106	0.105	0.105	0.106
2 days, 9:00:00	30	0.943	0.944	0.915	0.835	0.86	0.878	1.227	1.214	1.36	0.721	0.724	0.724	0.639	0.643	0.642	0.663	0.651	0.67	0.106	0.105	0.105	0.105	0.106	0.105	0.751	0.743	0.757	0.768	0.756	0.771	0.103	0.103	0.103	0.103	0.104	0.105	0.914	0.918	0.912	0.851	0.848	0.86	0.106	0.104	0.106	0.105	0.105	0.106
2 days, 9:10:00	30	0.944	0.944	0.917	0.835	0.861	0.877	1.23	1.215	1.357	0.719	0.726	0.726	0.638	0.643	0.643	0.663	0.65	0.669	0.106	0.105	0.105	0.105	0.106	0.105	0.753	0.742	0.757	0.767	0.756	0.774	0.103	0.102	0.102	0.103	0.104	0.105	0.915	0.919	0.913	0.852	0.848	0.857	0.106	0.105	0.106	0.105	0.105	0.106
2 days, 9:20:00	30	0.946	0.943	0.917	0.836	0.863	0.878	1.234	1.214	1.359	0.718	0.725	0.722	0.639	0.643	0.642	0.662	0.652	0.67	0.106	0.105	0.105	0.105	0.106	0.105	0.751	0.745	0.755	0.766	0.757	0.773	0.103	0.103	0.103	0.103	0.103	0.105	0.914	0.916	0.911	0.852	0.847	0.859	0.105	0.104	0.106	0.105	0.105	0.106
2 days, 9:30:00	30	0.947	0.945	0.918	0.837	0.859	0.877	1.232	1.212	1.356	0.72	0.721	0.724	0.639	0.643	0.642	0.662	0.652	0.668	0.106	0.105	0.105	0.105	0.106	0.105	0.752	0.744	0.756	0.766	0.756	0.775	0.103	0.102	0.103	0.103	0.104	0.105	0.914	0.919	0.912	0.849	0.852	0.862	0.105	0.104	0.106	0.105	0.105	0.106
2 days, 9:40:00	30	0.95	0.945	0.92	0.838	0.862	0.877	1.232	1.214	1.359	0.72	0.724	0.722	0.638	0.645	0.642	0.663	0.653	0.672	0.106	0.105	0.105	0.105	0.106	0.105	0.752	0.745	0.756	0.766	0.756	0.772	0.103	0.103	0.102	0.103	0.104	0.105	0.917	0.919	0.913	0.853	0.853	0.863	0.106	0.105	0.106	0.105	0.105	0.106
2 days, 9:50:00	30	0.949	0.947	0.92	0.838	0.863	0.881	1.234	1.214	1.357	0.719	0.721	0.727	0.639	0.644	0.643	0.664	0.653	0.67	0.106	0.105	0.105	0.105	0.106	0.105	0.752	0.746	0.756	0.767	0.757	0.774	0.103	0.103	0.102	0.103	0.104	0.105	0.913	0.918	0.913	0.852	0.855	0.865	0.106	0.104	0.106	0.105	0.105	0.106
2 days, 10:00:00	30	0.949	0.946	0.921	0.838	0.864	0.88	1.233	1.21	1.359	0.715	0.724	0.725	0.639	0.644	0.644	0.665	0.653	0.672	0.106	0.105	0.105	0.105	0.106	0.105	0.754	0.745	0.757	0.767	0.756	0.774	0.103	0.103	0.102	0.103	0.104	0.105	0.915	0.923	0.915	0.853	0.856	0.863	0.106	0.105	0.106	0.105	0.105	0.106
2 days, 10:10:00	30	0.952	0.948	0.924	0.839	0.864	0.884	1.232	1.213	1.36	0.718	0.726	0.726	0.642	0.644	0.643	0.662	0.653	0.673	0.106	0.105	0.105	0.105	0.106	0.105	0.753	0.747	0.757	0.766	0.759	0.774	0.103	0.103	0.103	0.103	0.104	0.106	0.92	0.921	0.914	0.854	0.856	0.865	0.106	0.105	0.106	0.105	0.105	0.106
2 days, 10:20:00	30	0.952	0.952	0.922	0.838	0.863	0.883	1.235	1.213	1.36	0.716	0.724	0.724	0.639	0.644	0.645	0.663	0.652	0.669	0.106	0.104	0.105	0.105	0.106	0.105	0.752	0.747	0.758	0.768	0.757	0.772	0.102	0.102	0.102	0.103	0.103	0.105	0.914	0.918	0.913	0.854	0.858	0.864	0.106	0.104	0.106	0.105	0.105	0.106
2 days, 10:30:00	30	0.953	0.95	0.924	0.839	0.863	0.883	1.232	1.213	1.358	0.716	0.725	0.725	0.642	0.644	0.644	0.663	0.655	0.67	0.106	0.105	0.105	0.105	0.106	0.105	0.753	0.746	0.756	0.766	0.756	0.775	0.102	0.102	0.102	0.102	0.103	0.105	0.917	0.921	0.913	0.853	0.859	0.866	0.105	0.104	0.106	0.105	0.105	0.106
2 days, 10:40:00	30	0.955	0.95	0.923	0.839	0.868	0.886	1.232	1.213	1.36	0.717	0.724	0.728	0.64	0.644	0.644	0.664	0.652	0.674	0.106	0.105	0.105	0.105	0.106	0.105	0.754	0.747	0.756	0.767	0.757	0.774	0.103	0.103	0.103	0.103	0.103	0.105	0.919	0.917	0.913	0.852	0.859	0.867	0.106	0.105	0.106	0.105	0.105	0.106
2 days, 10:50:00	30	0.957	0.95	0.926	0.842	0.867	0.884	1.235	1.212	1.36	0.714	0.727	0.725	0.639	0.644	0.644	0.667	0.656	0.672	0.106	0.105	0.105	0.105	0.106	0.105	0.756	0.747	0.757	0.768	0.757	0.775	0.103	0.102	0.103	0.103	0.104	0.106	0.92	0.924	0.916	0.854	0.862	0.864	0.105	0.104	0.106	0.105	0.105	0.106
2 days, 11:00:00	30	0.958	0.95	0.926	0.84	0.865	0.886	1.235	1.211	1.36	0.715	0.726	0.725	0.639	0.645	0.645	0.665	0.653	0.672	0.106	0.105	0.105	0.105	0.106	0.105	0.753	0.746	0.758	0.768	0.757	0.777	0.103	0.103	0.102	0.104	0.104	0.106	0.916	0.922	0.914	0.854	0.859	0.867	0.106	0.104	0.106	0.105	0.105	0.106
2 days, 11:10:00	30	0.959	0.952	0.93	0.839	0.865	0.886	1.233	1.209	1.359	0.716	0.726	0.723	0.642	0.645	0.645	0.666	0.655	0.673	0.106	0.105	0.105	0.105	0.106	0.105	0.755	0.745	0.756	0.766	0.758	0.776	0.103	0.102	0.102	0.103	0.103	0.105	0.92	0.923	0.916	0.854	0.863	0.865	0.106	0.105	0.106	0.105	0.105	0.106
2 days, 11:20:00	30	0.96	0.955	0.927	0.841	0.866	0.888	1.23	1.213	1.361	0.719	0.728	0.725	0.642	0.645	0.643	0.666	0.652	0.672	0.106	0.105	0.105	0.105	0.106	0.105	0.756	0.748	0.757	0.768	0.759	0.775	0.103	0.102	0.102	0.103	0.104	0.105	0.916	0.922	0.915	0.854	0.862	0.87	0.106	0.104	0.106	0.105	0.105	0.106
2 days, 11:30:00	30	0.961	0.952	0.929	0.844	0.867	0.887	1.235	1.214	1.36	0.714	0.727	0.726	0.645	0.645	0.643	0.665	0.654	0.673	0.106	0.105	0.105	0.105	0.106	0.105	0.755	0.747	0.759	0.769	0.759	0.776	0.102	0.102	0.102	0.103	0.103	0.105	0.918	0.923	0.914	0.855	0.864	0.869	0.105	0.104	0.106	0.105	0.105	0.106
2 days, 11:40:00	30	0.962	0.954	0.931	0.843	0.869	0.888	1.238	1.213	1.359	0.714	0.73	0.729	0.643	0.646	0.644	0.666	0.655	0.673	0.106	0.105	0.105	0.105	0.106	0.105	0.758	0.75	0.759	0.767	0.758	0.777	0.103	0.103	0.102	0.103	0.104	0.106	0.92	0.921	0.914	0.855	0.863	0.869	0.106	0.105	0.106	0.105	0.105	0.106
2 days, 11:50:00	30	0.962	0.956	0.931	0.845	0.869	0.887	1.236	1.214	1.359	0.716	0.723	0.733	0.643	0.647	0.645	0.664	0.655	0.672	0.106	0.105	0.105	0.105	0.106	0.105	0.756	0.748	0.759	0.767	0.76	0.777	0.103	0.102	0.102	0.103	0.104	0.105	0.919	0.923	0.912	0.854	0.861	0.87	0.106	0.105	0.106	0.105	0.105	0.106
2 days, 12:00:00	30	0.964	0.957	0.933	0.844	0.869	0.889	1.234	1.213	1.358	0.716	0.727	0.731	0.641	0.646	0.644	0.665	0.655	0.674	0.106	0.105	0.105	0.105	0.106	0.105	0.756	0.748	0.76	0.767	0.76	0.778	0.103	0.103	0.103	0.104	0.104	0.106	0.917	0.924	0.917	0.856	0.862	0.87	0.106	0.105	0.106	0.105	0.105	0.106
2 days, 12:10:00	30	0.966	0.958	0.934	0.845	0.869	0.889	1.231	1.215	1.359	0.715	0.73	0.729	0.642	0.645	0.645	0.666	0.655	0.674	0.106	0.105	0.105	0.105	0.106	0.105	0.755	0.748	0.761	0.766	0.759	0.778	0.103	0.102	0.103	0.103	0.104	0.105	0.92	0.922	0.915	0.854	0.863	0.87	0.106	0.105	0.106	0.105	0.105	0.106
2 days, 12:20:00	30	0.966	0.96	0.937	0.844	0.869	0.888	1.233	1.213	1.361	0.71	0.726	0.727	0.642	0.647	0.645	0.666	0.655	0.674	0.106	0.105	0.105	0.105	0.106	0.105	0.756	0.749	0.758	0.769	0.758	0.777	0.103	0.103	0.103	0.103	0.104	0.106	0.919	0.922	0.918	0.854	0.862	0.87	0.105	0.104	0.106	0.105	0.105	0.106
2 days, 12:30:00	30	0.965	0.959	0.936	0.844	0.87	0.892	1.234	1.216	1.357	0.715	0.723	0.726	0.643	0.647	0.644	0.667	0.653	0.675	0.106	0.105	0.105	0.105	0.106	0.105	0.755	0.749	0.76	0.767	0.759	0.776	0.103	0.102	0.102	0.103	0.104	0.105	0.918	0.922	0.914	0.857	0.864	0.872	0.106	0.105	0.106	0.105	0.105	0.106
2 days, 12:40:00	30	0.966	0.96	0.937	0.845	0.87	0.892	1.231	1.213	1.36	0.713	0.726	0.73	0.644	0.647	0.644	0.666	0.656	0.676	0.106	0.105	0.105	0.105	0.106	0.105	0.754	0.75	0.762	0.768	0.759	0.775	0.103	0.103	0.102	0.103	0.104	0.106	0.916	0.924	0.914	0.857	0.861	0.87	0.105	0.104	0.106	0.105	0.105	0.106
2 days, 12:50:00	30	0.967	0.963	0.939	0.844	0.872	0.892	1.236	1.217	1.358	0.711	0.728	0.728	0.642	0.645	0.645	0.666	0.655	0.674	0.106	0.105	0.105	0.105	0.106	0.105	0.758	0.748	0.761	0.767	0.758	0.777	0.103	0.102	0.102	0.103	0.104	0.105	0.92	0.922	0.913	0.856	0.864	0.871	0.106	0.105	0.106	0.105	0.105	0.106
2 days, 13:00:00	30	0.969	0.963	0.94	0.846	0.873	0.892	1.231	1.213	1.358	0.714	0.727	0.729	0.643	0.646	0.645	0.668	0.657	0.677	0.106	0.105	0.105	0.105	0.106	0.105	0.756	0.749	0.759	0.767	0.76	0.779	0.103	0.103	0.103	0.103	0.104	0.105	0.921	0.923	0.915	0.858	0.863	0.872	0.106	0.105	0.106	0.105	0.105	0.106
2 days, 13:10:00	30	0.969	0.965	0.939	0.846	0.871	0.891	1.234	1.214	1.357	0.709	0.726	0.728	0.643	0.648	0.645	0.668	0.656	0.675	0.106	0.105	0.105	0.105	0.106	0.105	0.757	0.75	0.761	0.769	0.76	0.777	0.103	0.103	0.102	0.103	0.104	0.105	0.919	0.922	0.913	0.856	0.863	0.869	0.106	0.105	0.106	0.105	0.105	0.106
2 days, 13:20:00	30	0.972	0.965	0.941	0.846	0.871	0.892	1.233	1.213	1.358	0.713	0.728	0.724	0.642	0.647	0.646	0.667	0.656	0.677	0.106	0.105	0.105	0.105	0.106	0.105	0.757	0.749	0.762	0.767	0.76	0.778	0.104	0.103	0.103	0.103	0.104	0.106	0.922	0.92	0.918	0.855	0.868	0.871	0.106	0.105	0.106	0.105	0.105	0.106
2 days, 13:30:00	30	0.977	0.966	0.943	0.846	0.874	0.893	1.232	1.218	1.358	0.711	0.724	0.728	0.643	0.646	0.645	0.666	0.657	0.676	0.106	0.105	0.105	0.105	0.106	0.105	0.759	0.749	0.761	0.768	0.76	0.779	0.103	0.103	0.103	0.103	0.104	0.106	0.918	0.924	0.914	0.857	0.866	0.871	0.106	0.105	0.106	0.105	0.105	0.106
2 days, 13:40:00	30	0.977	0.968	0.946	0.846	0.873	0.892	1.233	1.22	1.357	0.714	0.728	0.727	0.642	0.648	0.646	0.667	0.654	0.676	0.106	0.105	0.105	0.105	0.106	0.105	0.758	0.749	0.759	0.768	0.757	0.777	0.103	0.103	0.102	0.103	0.104	0.105	0.921	0.924	0.915	0.855	0.865	0.872	0.106	0.105	0.106	0.105	0.105	0.106
2 days, 13:50:00	30	0.979	0.969	0.948	0.845	0.874	0.893	1.234	1.223	1.358	0.714	0.727	0.725	0.646	0.647	0.645	0.667	0.657	0.675	0.106	0.105	0.105	0.105	0.106	0.105	0.756	0.75	0.759	0.769	0.76	0.778	0.103	0.103	0.102	0.103	0.104	0.106	0.921	0.924	0.916	0.856	0.865	0.873	0.106	0.105	0.106	0.105	0.105	0.106
2 days, 14:00:00	30	0.979	0.97	0.949	0.845	0.873	0.893	1.234	1.223	1.357	0.714	0.73	0.73	0.645	0.647	0.644	0.668	0.658	0.677	0.106	0.105	0.105	0.105	0.106	0.105	0.76	0.749	0.76	0.767	0.759	0.779	0.103	0.102	0.103	0.103	0.104	0.106	0.917	0.923	0.917	0.853	0.864	0.873	0.106	0.105	0.106	0.105	0.105	0.106
2 days, 14:10:00	30	0.979	0.969	0.95	0.847	0.875	0.894	1.233	1.223	1.356	0.709	0.724	0.726	0.644	0.647	0.646	0.669	0.657	0.678	0.106	0.105	0.105	0.105	0.106	0.105	0.757	0.75	0.761	0.768	0.759	0.778	0.103	0.103	0.102	0.103	0.104	0.106	0.925	0.926	0.916	0.853	0.864	0.875	0.106	0.105	0.106	0.105	0.105	0.106
2 days, 14:20:00	30	0.981	0.972	0.953	0.848	0.876	0.894	1.235	1.223	1.357	0.713	0.728	0.727	0.644	0.646	0.646	0.668	0.657	0.676	0.106	0.105	0.105	0.105	0.106	0.105	0.758	0.751	0.761	0.771	0.759	0.779	0.103	0.103	0.103	0.103	0.104	0.106	0.92	0.925	0.915	0.855	0.864	0.87	0.106	0.105	0.106	0.105	0.105	0.106
2 days, 14:30:00	30	0.981	0.972	0.955	0.847	0.873	0.892	1.235	1.256	1.357	0.713	0.722	0.728	0.646	0.646	0.647	0.665	0.656	0.675	0.106	0.105	0.105	0.105	0.106	0.105	0.76	0.751	0.762	0.767	0.757	0.778	0.103	0.102	0.103	0.103	0.104	0.105	0.923	0.927	0.917	0.855	0.867	0.877	0.106	0.105	0.106	0.105	0.105	0.106
2 days, 14:40:00	30	0.982	0.973	0.958	0.845	0.873	0.893	1.233	1.236	1.356	0.713	0.725	0.726	0.644	0.647	0.643	0.664	0.654	0.675	0.106	0.105	0.105	0.105	0.106	0.105	0.755	0.75	0.761	0.766	0.757	0.778	0.103	0.103	0.102	0.103	0.104	0.105	0.924	0.923	0.913	0.852	0.865	0.872	0.106	0.105	0.106	0.105	0.105	0.106
2 days, 14:50:00	30	0.983	0.973	0.956	0.847	0.872	0.894	1.237	1.248	1.35	0.715	0.726	0.725	0.638	0.642	0.642	0.663	0.653	0.672	0.106	0.105	0.105	0.105	0.106	0.105	0.756	0.747	0.757	0.768	0.758	0.776	0.103	0.103	0.102	0.103	0.104	0.106	0.923	0.923	0.916	0.856	0.863	0.873	0.106	0.105	0.106	0.105	0.105	0.106
2 days, 15:00:00	30	0.982	0.973	0.957	0.846	0.873	0.895	1.237	1.235	1.351	0.711	0.726	0.723	0.637	0.641	0.639	0.66	0.652	0.671	0.106	0.105	0.105	0.105	0.106	0.105	0.754	0.746	0.756	0.765	0.756	0.779	0.103	0.103	0.103	0.103	0.104	0.106	0.922	0.923	0.913	0.852	0.865	0.872	0.106	0.105	0.106	0.105	0.105	0.106
2 days, 15:10:00	30	0.984	0.975	0.959	0.844	0.874	0.893	1.236	1.261	1.356	0.713	0.728	0.724	0.634	0.638	0.636	0.659	0.651	0.67	0.106	0.105	0.105	0.105	0.106	0.105	0.754	0.745	0.755	0.765	0.756	0.775	0.103	0.103	0.103	0.103	0.104	0.106	0.92	0.926	0.916	0.853	0.866	0.873	0.106	0.105	0.106	0.105	0.105	0.106
2 days, 15:20:00	30.1	0.985	0.975	0.96	0.843	0.874	0.892	1.238	1.254	1.351	0.71	0.733	0.727	0.633	0.637	0.634	0.66	0.65	0.67	0.106	0.105	0.105	0.105	0.106	0.105	0.752	0.744	0.754	0.763	0.756	0.778	0.103	0.103	0.102	0.103	0.104	0.105	0.918	0.924	0.915	0.852	0.864	0.87	0.106	0.105	0.106	0.105	0.105	0.106
2 days, 15:30:00	30.1	0.986	0.977	0.959	0.845	0.873	0.895	1.218	1.265	1.35	0.716	0.723	0.729	0.633	0.635	0.634	0.659	0.651	0.669	0.106	0.105	0.105	0.105	0.106	0.105	0.752	0.744	0.754	0.764	0.755	0.777	0.104	0.103	0.103	0.103	0.104	0.106	0.917	0.921	0.913	0.851	0.865	0.873	0.106	0.105	0.106	0.105	0.105	0.106
2 days, 15:40:00	30.1	0.985	0.975	0.962	0.844	0.877	0.895	1.222	1.243	1.353	0.711	0.729	0.727	0.631	0.635	0.634	0.66	0.648	0.667	0.106	0.105	0.105	0.105	0.106	0.105	0.751	0.743	0.753	0.764	0.755	0.776	0.103	0.102	0.103	0.103	0.104	0.106	0.923	0.926	0.914	0.854	0.867	0.874	0.106	0.105	0.106	0.105	0.105	0.106
2 days, 15:50:00	30.1	0.987	0.977	0.958	0.844	0.875	0.894	1.231	1.242	1.354	0.712	0.73	0.728	0.63	0.634	0.633	0.659	0.646	0.667	0.106	0.105	0.105	0.105	0.106	0.105	0.749	0.743	0.752	0.764	0.753	0.775	0.103	0.103	0.102	0.103	0.104	0.105	0.918	0.924	0.914	0.854	0.865	0.875	0.106	0.105	0.106	0.105	0.105	0.106
2 days, 16:00:00	30.1	0.989	0.979	0.961	0.845	0.876	0.897	1.23	1.26	1.354	0.711	0.728	0.729	0.63	0.633	0.634	0.658	0.648	0.666	0.106	0.105	0.105	0.105	0.106	0.105	0.75	0.743	0.752	0.762	0.754	0.776	0.103	0.102	0.102	0.103	0.104	0.106	0.92	0.921	0.913	0.852	0.867	0.874	0.106	0.105	0.106	0.105	0.105	0.106
2 days, 16:10:00	30.1	0.985	0.977	0.962	0.845	0.878	0.897	1.232	1.256	1.35	0.71	0.729	0.731	0.63	0.634	0.632	0.657	0.647	0.666	0.106	0.105	0.105	0.105	0.106	0.105	0.75	0.744	0.754	0.763	0.754	0.776	0.103	0.102	0.103	0.103	0.104	0.106	0.917	0.926	0.912	0.852	0.866	0.875	0.106	0.105	0.106	0.105	0.105	0.106
00:00:00
00:00:00
00:00:00
00:00:00
00:00:00
00:00:00
00:00:00
00:00:00
00:00:00
00:00:00
00:00:00
00:00:00
00:00:00
00:00:00
00:00:00
00:00:00
00:00:00
00:00:00
00:00:00
00:00:00
00:00:00
00:00:00
00:00:00
00:00:00
00:00:00
00:00:00
00:00:00
00:00:00
00:00:00
00:00:00
00:00:00
00:00:00
00:00:00
00:00:00
00:00:00
00:00:00
00:00:00
00:00:00
00:00:00
00:00:00
00:00:00
00:00:00
00:00:00
00:00:00
00:00:00
00:00:00
00:00:00
[truncated: 48 more columns]
