# Supplementary material for: The metabolite-controlled ubiquitin conjugase Ubc8 promotes mitochondrial protein import
Source: Life Sci Alliance. 2022 Oct 17;6(1):e202201526. doi: 10.26508/lsa.202201526 (PMC9579816; doi:10.26508/lsa.202201526)
Supplement: Supplementary file 11 [file LSA-2022-01526_SdataF4.2.xlsx]

## Sheet: qPCR TOM22 Glycerol (Fig.4E)
Replicate 1					Replicate 2					Replicate 3
Fluor.	Target	Sample	Cq		Fluor.	Target	Sample	Cq		Fluor.	Target	Sample	Cq
SYBR	ACT1	WT Glycerol	13.8212		SYBR	ACT1	WT Glycerol	13.7445		SYBR	ACT1	WT Glycerol	13.7464
SYBR	ACT1	WT Glycerol	13.9134		SYBR	ACT1	WT Glycerol	13.7743		SYBR	ACT1	WT Glycerol	13.6652
SYBR	ACT1	WT Glycerol	13.8058		SYBR	ACT1	WT Glycerol	13.8436		SYBR	ACT1	WT Glycerol	13.6649
SYBR	TOM22	WT Glycerol	16.1113		SYBR	TOM22	WT Glycerol	16.0659		SYBR	TOM22	WT Glycerol	16.1512
SYBR	TOM22	WT Glycerol	16.0216		SYBR	TOM22	WT Glycerol	15.9573		SYBR	TOM22	WT Glycerol	16.1144
SYBR	TOM22	WT Glycerol	16.0441		SYBR	TOM22	WT Glycerol	15.9507		SYBR	TOM22	WT Glycerol	16.2139
SYBR	ACT1	Dubc8 Glycerol	13.8903		SYBR	ACT1	Dubc8 Glycerol	13.8849		SYBR	ACT1	Dubc8 Glycerol	13.8369
SYBR	ACT1	Dubc8 Glycerol	13.7306		SYBR	ACT1	Dubc8 Glycerol	13.7885		SYBR	ACT1	Dubc8 Glycerol	13.8183
SYBR	ACT1	Dubc8 Glycerol	13.6979		SYBR	ACT1	Dubc8 Glycerol	13.9059		SYBR	ACT1	Dubc8 Glycerol	13.8485
SYBR	TOM22	Dubc8 Glycerol	16.1155		SYBR	TOM22	Dubc8 Glycerol	16.1266		SYBR	TOM22	Dubc8 Glycerol	16.3912
SYBR	TOM22	Dubc8 Glycerol	16.0389		SYBR	TOM22	Dubc8 Glycerol	16.0826		SYBR	TOM22	Dubc8 Glycerol	16.2117
SYBR	TOM22	Dubc8 Glycerol	16.03		SYBR	TOM22	Dubc8 Glycerol	16.1221		SYBR	TOM22	Dubc8 Glycerol	16.3316

## Sheet: qPCR TOM22 Glucose (Fig. 4F)
Replicate 1					Replicate 2					Replicate 3
Fluor.	Target	Sample	Cq		Fluor.	Target	Sample	Cq		Fluor.	Target	Sample	Cq
SYBR	ACT1	WT Glucose	13.0978		SYBR	ACT1	WT Glucose	13.6489		SYBR	ACT1	WT Glucose	13.6448
SYBR	ACT1	WT Glucose	12.9052		SYBR	ACT1	WT Glucose	13.607		SYBR	ACT1	WT Glucose	13.5453
SYBR	ACT1	WT Glucose	12.8783		SYBR	ACT1	WT Glucose	13.4953		SYBR	ACT1	WT Glucose	13.5964
SYBR	TOM22	WT Glucose	15.6343		SYBR	TOM22	WT Glucose	16.1403		SYBR	TOM22	WT Glucose	16.2518
SYBR	TOM22	WT Glucose	15.611		SYBR	TOM22	WT Glucose	16.0009		SYBR	TOM22	WT Glucose	16.3252
SYBR	TOM22	WT Glucose	15.6017		SYBR	TOM22	WT Glucose	16.1799		SYBR	TOM22	WT Glucose	16.3352
SYBR	ACT1	Dubc8 Glucose	12.7947		SYBR	ACT1	Dubc8 Glucose	14.1779		SYBR	ACT1	Dubc8 Glucose	13.7018
SYBR	ACT1	Dubc8 Glucose	12.7163		SYBR	ACT1	Dubc8 Glucose	13.93		SYBR	ACT1	Dubc8 Glucose	13.5707
SYBR	ACT1	Dubc8 Glucose	12.7848		SYBR	ACT1	Dubc8 Glucose	14.0548		SYBR	ACT1	Dubc8 Glucose	13.6293
SYBR	TOM22	Dubc8 Glucose	15.5587		SYBR	TOM22	Dubc8 Glucose	16.4218		SYBR	TOM22	Dubc8 Glucose	16.6502
SYBR	TOM22	Dubc8 Glucose	15.4904		SYBR	TOM22	Dubc8 Glucose	16.4113		SYBR	TOM22	Dubc8 Glucose	16.3193
SYBR	TOM22	Dubc8 Glucose	15.5045		SYBR	TOM22	Dubc8 Glucose	16.5015		SYBR	TOM22	Dubc8 Glucose	16.3218
