# Supplementary material for: The metabolite-controlled ubiquitin conjugase Ubc8 promotes mitochondrial protein import
Source: Life Sci Alliance. 2022 Oct 17;6(1):e202201526. doi: 10.26508/lsa.202201526 (PMC9579816; doi:10.26508/lsa.202201526)
Supplement: Supplementary file 13 [file LSA-2022-01526_TableS3.xlsx]

## Sheet: S3_Legend
log2 ()	log2 fold change of protein intensities
p-value.adjusted	p-values were adjusted for multiple testing using the methods described by Benjamini and Hochberg (Benjamini and Hochberg, 1995)
WT_glycerol	Wild-type cells grown in glycerol medium
ubc8_glycerol	Dubc8 cells grown in glycerol medium
WT_glucose	Wild-type cells grown in glycerol medium with 2% glucose added for 4 h
ubc8_glucose	Dubc8 cells grown in glycerol medium with 2% glucose added for 4 h

## Sheet: comparison_glucose (Fig. 4B)
UniprotID	StdName	SysName	log2 (ubc8_glucose / WT_glucose)	p-value.adjusted (ubc8_glucose / WT_glucose)
P22133	MDH2	YOL126C	2.35676	1.872e-12
P09201	FBP1	YLR377C	6.53183	5.23692e-11
P10963	PCK1	YKR097W	1.9	8.74126e-10
P14065	GCY1	YOR120W	1.66218	2.67507e-09
Q01574	ACS1	YAL054C	1.70173	1.5265e-08
P06115	CTT1	YGR088W	1.80371	2.48545e-08
P32528	DUR1,2	YBR208C	2.41099	3.02049e-08
P22855	AMS1	YGL156W	1.79459	3.05116e-08
P53228	NQM1	YGR043C	1.37704	6.53339e-08
P39976	DLD3	YEL071W	-1.06149	8.63218e-08
P06738	GPH1	YPR160W	0.941346	8.64666e-08
P36013	MAE1	YKL029C	1.00066	1.02234e-07
P00360	TDH1	YJL052W	1.35148	1.27258e-07
Q08236	AVO1	YOL078W	-1.79449	0.0011274
P38230	ZTA1	YBR046C	1.0644	2.12091e-07
P04806	HXK1	YFR053C	0.765749	2.25027e-07
Q04336		YMR196W	1.11568	2.63795e-07
P54114	ALD3	YMR169C	1.41884	4.11064e-07
Q04409	EMI2	YDR516C	0.659645	4.88607e-07
P22943	HSP12	YFL014W	0.978023	4.89367e-07
P48015	GCV1	YDR019C	1.10526	5.92186e-07
P16547	OM45	YIL136W	0.808005	6.3404e-07
P38427	TSL1	YML100W	0.925375	6.67199e-07
Q12443	RTN2	YDL204W	3.27859	1.05322e-06
P28240	ICL1	YER065C	1.27589	1.29525e-06
P37012	PGM2	YMR105C	1.07248	1.31396e-06
P07248	ADR1	YDR216W	-1.88992	1.54915e-06
Q92317	NCB2	YDR397C	-0.777712	1.70146e-06
Q03104	MSC1	YML128C	1.07803	1.87539e-06
P40582	GTT1	YIR038C	0.881348	1.96844e-06
Q03782	SNU56	YDR240C	-1.40531	0.0024787
Q3E841	EGO4	YNR034W-A	1.36133	2.39964e-06
P38616	YGP1	YNL160W	1.03266	2.58758e-06
Q3E784	SLO1	YER180C-A	-1.19214	9.44066e-06
Q04925		YDR222W	1.99678	1.94171e-05
P21374	ISY1	YJR050W	-0.908099	3.74384e-06
P38147	CHK1	YBR274W	1.32903	0.00296179
Q12306	SMT3	YDR510W	0.908831	4.2312e-06
P33317	DUT1	YBR252W	0.692615	4.23744e-06
Q06625	GDB1	YPR184W	2.64474	5.09265e-06
P14306	TFS1	YLR178C	1.20639	5.594e-06
Q08959	PGC1	YPL206C	-0.900543	5.69763e-06
Q12008	GPM2	YDL021W	2.24653	6.87529e-06
P53315	SOL4	YGR248W	1.70339	1.3376e-05
P38426	TPS3	YMR261C	0.640137	9.08093e-06
P39714	BDH1	YAL060W	0.885916	9.29244e-06
Q06408	ARO10	YDR380W	0.571774	9.38971e-06
Q04792	GAD1	YMR250W	0.658665	9.75205e-06
P38235		YBR053C	0.668164	1.09195e-05
P25451	PUP3	YER094C	-0.79784	1.11729e-05
P49957	TRM9	YML014W	-0.535571	1.15275e-05
P17709	GLK1	YCL040W	0.559403	1.26974e-05
P15992	HSP26	YBR072W	1.3009	1.34931e-05
P34756	FAB1	YFR019W	1.69191	2.30367e-05
Q12127;Q7LHD1	NA	NA	-1.15647	0.00459882
P22202	SSA4	YER103W	0.764438	1.67986e-05
P33331	NTF2	YER009W	-0.785663	1.81743e-05
Q12123	DCS2	YOR173W	1.76403	1.87067e-05
P27472	GSY2	YLR258W	0.593654	1.87067e-05
P38137	PCS60	YBR222C	0.541321	1.90057e-05
Q12497	FMP16	YDR070C	1.20076	1.9477e-05
P32584	STE14	YDR410C	1.49283	4.65426e-05
P53319	GND2	YGR256W	2.47664	8.23122e-05
P49095	GCV2	YMR189W	0.796739	2.17206e-05
P31539	HSP104	YLL026W	0.602344	2.22209e-05
P34227	PRX1	YBL064C	0.595447	2.26019e-05
P33416	HSP78	YDR258C	0.624015	2.28795e-05
Q12012		YOR289W	0.918366	2.36079e-05
P53068	DOC1	YGL240W	-1.10958	0.00523586
P11076	ARF1	YDL192W	-0.512188	2.45785e-05
P40206	JLP2	YMR132C	1.10133	0.00535945
P31688	TPS2	YDR074W	0.580723	2.71807e-05
P53076	VID30	YGL227W	0.705029	3.01343e-05
P28241	IDH2	YOR136W	0.607401	3.21853e-05
P53252	PIL1	YGR086C	0.444213	3.53406e-05
Q99314	SAS5	YOR213C	1.06129	0.00601541
P25617		YCR016W	-0.455123	3.70704e-05
Q12690	RPL13A	YDL082W	-1.57071	0.00606065
Q04969	SPC2	YML055W	0.765175	3.84453e-05
O14468	BIL1	YOR304C-A	1.08643	0.00130511
Q05015	FSH2	YMR222C	0.712766	4.65394e-05
P08425	MSF1	YPR047W	0.644755	4.96101e-05
P32485	HOG1	YLR113W	0.444666	5.10146e-05
P38823	DMA1	YHR115C	-0.729575	7.58582e-05
Q12024	YTM1	YOR272W	-0.47037	5.84295e-05
P32590	SSE2	YBR169C	0.614172	6.12999e-05
Q99190	TSC13	YDL015C	0.719951	6.25533e-05
P43124	NSE4	YDL105W	0.692895	0.000493796
Q06604	BSP1	YPR171W	-0.601205	6.29486e-05
P54003	SUR7	YML052W	0.737123	6.43629e-05
P40046	VTC1	YER072W	1.00553	0.000899032
Q07653	HBT1	YDL223C	2.46411	6.99088e-05
P40364	MPM1	YJL066C	0.443841	7.32076e-05
P38840	ARO9	YHR137W	-0.432245	7.32772e-05
Q06679	UTP4	YDR324C	-0.519213	7.47397e-05
Q3E846	COA6	YMR244C-A	-0.822571	7.79019e-05
Q99257	MEX67	YPL169C	-0.486045	8.84979e-05
Q12355	PST1	YDR055W	0.852707	9.69675e-05
P42826	XKS1	YGR194C	0.396427	9.74948e-05
P32463	ACP1	YKL192C	-0.652561	9.92935e-05
P54786	ZDS2	YML109W	0.611384	9.96569e-05
P47169	MET5	YJR137C	0.485842	9.98041e-05
Q12334	SCM3	YDL139C	0.802418	0.00394407
P53312	LSC2	YGR244C	0.462935	0.000105731
Q3E731	COX19	YLL018C-A	-0.934638	0.00021134
P53824;P43545	NA	NA	0.778258	0.000112157
P38238	TRM7	YBR061C	-0.725678	0.000112956
P40202	CCS1	YMR038C	-0.515945	0.000119988
Q12753	HAA1	YPR008W	0.545184	0.000123195
Q05926	GRX8	YLR364W	-0.627762	0.000123346
P53379	MKC7	YDR144C	0.690752	0.000126448
P38234	RFS1	YBR052C	0.421447	0.000133937
P47061	VPS53	YJL029C	0.597995	0.000133978
P0C2I9		YPR137C-B	-0.381059	0.000137392
P42840		YNL320W	-1.11159	0.00018512
P32914	SPT4	YGR063C	-0.721456	0.00014062
P39003	HXT6	YDR343C	-0.633219	0.000201644
P40494	PRK1	YIL095W	-1.39984	0.000397133
P38064	MRPL16	YBL038W	-0.821611	0.000158421
Q99394	TRS33	YOR115C	-0.540251	0.000159278
P32191	GUT2	YIL155C	0.540997	0.000160856
P32478	HSP150	YJL159W	0.453665	0.000161427
P53157	MPC1	YGL080W	1.27703	0.00153236
P32453	ATP11	YNL315C	0.670623	0.000170809
P32867	SSO1	YPL232W	-0.509009	0.000174679
P17505	MDH1	YKL085W	0.403413	0.00018178
P37299	QCR10	YHR001W-A	0.627579	0.00018297
Q12136	SAS10	YDL153C	-0.383102	0.000183719
P22354	MRPL20	YKR085C	-0.666789	0.000210095
P53753	DSE4	YNR067C	0.595078	0.000279843
Q03558	OYE2	YHR179W	-0.581835	0.000216033
P53868	ALG9	YNL219C	0.453042	0.00021705
P36039	EMC3	YKL207W	-1.0531	0.000226549
P36006	MYO3	YKL129C	0.48358	0.000230073
P36059		YKL151C	0.97654	0.00023144
P36148	GPT2	YKR067W	0.542782	0.000231518
P28274	URA7	YBL039C	-0.441898	0.000232171
P38340	TAE1	YBR261C	-0.54641	0.000237614
P07277	ERG12	YMR208W	-0.34458	0.000241306
P14747	CMP2	YML057W	-0.45745	0.000249643
Q04304		YMR090W	0.766577	0.000257087
Q12329	HSP42	YDR171W	0.806784	0.000267247
P32573	SPS19	YNL202W	0.689469	0.000272082
P17649	UGA1	YGR019W	0.491119	0.00027374
P36060	MCR1	YKL150W	0.420147	0.000274732
P16965	STF2	YGR008C	0.948135	0.000278512
P38719	DBP8	YHR169W	-0.585546	0.00028192
P53929		YNL108C	-0.578147	0.000289813
P28789	HEM3	YDL205C	-0.540118	0.000291582
P38348	HSM3	YBR272C	0.947693	0.000295964
Q08004	BUD20	YLR074C	-0.53147	0.000303961
P40051	ICP55	YER078C	-0.521064	0.000352745
P46949	FYV8	YGR196C	0.474502	0.000361093
Q06696	VPS36	YLR417W	-1.21772	0.0131796
Q12153	SSF2	YDR312W	1.46134	0.000471732
P15315	CUP2	YGL166W	0.818588	0.0132866
P13433	RPO41	YFL036W	0.47305	0.000389685
P19516	COX11	YPL132W	0.625711	0.000406265
P29703	RAM2	YKL019W	0.604851	0.000410553
O94742	SEM1	YDR363W-A	-0.751605	0.000422361
Q3E747		YLR363W-A	-0.993375	0.000547373
P38754	RPL14B	YHL001W	-0.459852	0.000434409
P38314	SDS24	YBR214W	0.890248	0.000436594
P0C2I7	NA	NA	-0.823105	0.000439357
P25337	BUD31	YCR063W	1.19211	0.0140411
Q06010	STE23	YLR389C	0.322522	0.000447556
P23639	PRE8	YML092C	0.412462	0.000451821
P0C2I6		YLR227W-B	-0.975178	0.000457379
P38903	RTS1	YOR014W	0.598349	0.000460052
P02829	HSP82	YPL240C	0.880961	0.000464644
P38697	IMD2	YHR216W	-0.734997	0.000475274
P38690		YHR033W	2.46034	0.000785626
Q99288	DET1	YDR051C	0.676445	0.000499198
P04037	COX4	YGL187C	-0.454555	0.000511151
P39729	RBG1	YAL036C	-0.361392	0.000513712
P40548	SNL1	YIL016W	-0.642423	0.00052245
P40078	NSA2	YER126C	-0.376554	0.000527416
P40498	UTP25	YIL091C	-0.319569	0.000527447
P00358	TDH2	YJR009C	-0.601924	0.000529441
P39107	MNN9	YPL050C	-0.514101	0.000535447
P46367	ALD4	YOR374W	0.456318	0.000544932
P53924	DMA2	YNL116W	-0.611019	0.00054711
Q12199	TIP41	YPR040W	0.451707	0.000556391
P41816	OYE3	YPL171C	-0.544857	0.000560263
Q02933	RNY1	YPL123C	0.58878	0.000562504
Q02796	LGE1	YPL055C	-0.6104	0.000700994
P47137		YJR096W	0.661052	0.000564004
Q04869		YMR315W	0.391417	0.000565624
P07266	MRS1	YIR021W	0.613394	0.00071259
P53729		YNR029C	-0.358294	0.000573415
P38707	DED81	YHR019C	-0.32187	0.000575099
P40510	SER33	YIL074C	-0.372226	0.00057911
P32469	DPH5	YLR172C	-0.365964	0.000593424
Q12285	MDY2	YOL111C	0.424377	0.00060375
Q03375	CWC21	YDR482C	-0.80865	0.000604708
Q06106	MRD1	YPR112C	-0.319752	0.000608251
P53388	DIP5	YPL265W	-0.963909	0.000609454
Q12211	PUS1	YPL212C	-0.325739	0.000621384
P38072	SCO2	YBR024W	-0.475775	0.000624727
Q06205	FPR4	YLR449W	-0.485544	0.000633684
Q12230	LSP1	YPL004C	0.396152	0.00063462
P53217		YGR026W	0.673659	0.000643479
Q07451	YET3	YDL072C	0.38643	0.000645594
P38276		YBR137W	0.551527	0.000647591
P53720	SMM1	YNR015W	-0.460388	0.000653885
P25358	ELO2	YCR034W	-0.556964	0.000655859
P22136	AEP2	YMR282C	0.701819	0.00178046
P40540	EMC5	YIL027C	-0.661527	0.000665709
P11746	MCM1	YMR043W	1.09853	0.00179407
Q05636	RRP45	YDR280W	-0.399919	0.000678621
Q02554	CUS1	YMR240C	-0.513389	0.000680774
P40317	SOK1	YDR006C	-0.540023	0.000697295
P53335	PXR1	YGR280C	-0.409783	0.000707981
P38999	LYS9	YNR050C	0.423146	0.000712571
Q08157		YOL019W	0.483702	0.000714852
P15731	UBC4	YBR082C	-1.21348	0.000716247
Q08422	TMC1	YOR052C	0.71212	0.000726228
P53305	RSM27	YGR215W	0.817301	0.0014747
P31374	PSK1	YAL017W	0.525003	0.000759367
P53178	ALG13	YGL047W	0.609753	0.000766905
P11412	ZWF1	YNL241C	0.441803	0.000783737
P43582	WWM1	YFL010C	0.452751	0.000783879
P36139	PET10	YKR046C	0.474363	0.000787596
P40035	PIC2	YER053C	0.975161	0.000793651
P30606	ITR2	YOL103W	1.10843	0.0174036
P40002	MIT1	YEL007W	-1.09229	0.000795672
P47039	BNA3	YJL060W	0.495871	0.000796425
Q06321	ATG26	YLR189C	0.607225	0.000796596
P53968	CRZ1	YNL027W	0.436097	0.000800589
P32793	YSC84	YHR016C	0.416711	0.00081847
P41807	VMA13	YPR036W	0.364371	0.000831876
P39704	ERP2	YAL007C	0.728223	0.000835215
Q06169	PEX30	YLR324W	0.646061	0.000840392
P07262	GDH1	YOR375C	0.33044	0.0008407
P32602	SEC17	YBL050W	0.297837	0.000845777
P39730	FUN12	YAL035W	-0.330766	0.000862747
Q12396	EMP46	YLR080W	0.837269	0.00295311
Q99176	SRN2	YLR119W	0.484022	0.000871448
Q04305	UTP15	YMR093W	-0.393272	0.00088476
Q12402	YOP1	YPR028W	0.661755	0.00092882
P04456	RPL25	YOL127W	-0.352453	0.000932409
P33421	SDH3	YKL141W	0.951896	0.000951536
Q12071	VPS54	YDR027C	0.848383	0.000955745
P38876	PTH1	YHR189W	-0.510034	0.00665328
P32912	VAM7	YGL212W	-0.693647	0.000968282
P38112	MAK5	YBR142W	-0.457953	0.000975768
P07270	PHO4	YFR034C	-0.644123	0.00455365
Q12035	FCF2	YLR051C	-0.617105	0.000995227
P06208	LEU4	YNL104C	0.311246	0.000999733
P38695	HXT5	YHR096C	0.977805	0.00330754
P38996	NAB3	YPL190C	-0.350689	0.00103638
Q12091	DAP1	YPL170W	0.662274	0.00105475
P0CX32;P0CX31	NA	NA	-0.344115	0.00105537
Q12207	NCE102	YPR149W	0.68624	0.00109941
P32316	ACH1	YBL015W	0.331493	0.00111241
Q05635	RNH202	YDR279W	-0.462709	0.00112756
Q08278	MED7	YOL135C	0.569227	0.00358603
Q06336	GGA1	YDR358W	0.519335	0.00115083
Q08954		YPL199C	-0.332191	0.00115182
Q12339	UTP23	YOR004W	-0.562497	0.00115485
P36107	AUR1	YKL004W	-1.06167	0.00115861
P05739	RPL6B	YLR448W	-0.331352	0.00116197
P08678	CYR1	YJL005W	0.333813	0.00116723
Q6Q547	NOP10	YHR072W-A	-0.648356	0.00117581
P38988	GGC1	YDL198C	-0.442969	0.0011877
Q02795	SWP1	YMR149W	-0.646853	0.00121892
P39926	SSO2	YMR183C	0.468343	0.00122906
P36004	KKQ8	YKL168C	0.400695	0.00123226
P25638	TAH1	YCR060W	0.925988	0.00148875
P38715	GRE3	YHR104W	0.370447	0.00126983
Q12518	ENT1	YDL161W	-0.339924	0.00127291
P35734	ASK1	YKL052C	-0.563579	0.00127813
P32500	NDC1	YML031W	0.676763	0.00128248
Q12034	SLF1	YDR515W	0.522094	0.00129905
Q07648	DTD1	YDL219W	-0.658771	0.0013261
P38633	SOH1	YGL127C	0.69622	0.0213578
Q04170		YDR391C	0.394906	0.00137102
P10962	MAK16	YAL025C	-0.424777	0.00137928
Q12382	DGK1	YOR311C	-0.866997	0.00204338
P40106	GPP2	YER062C	0.476852	0.00142421
P47045	TIM54	YJL054W	0.414083	0.00142496
P41835	THI6	YPL214C	0.945148	0.00148223
P47076	RPC17	YJL011C	-0.59185	0.00149479
P33754	SEC66	YBR171W	0.329515	0.00151133
P40098	FMP10	YER182W	0.427389	0.00152474
P37898	AAP1	YHR047C	0.285152	0.00153674
P04821	CDC25	YLR310C	-0.309532	0.00154433
P00924	ENO1	YGR254W	0.367772	0.00157934
P06843	SPT2	YER161C	-1.1807	0.00187175
P24276	SSD1	YDR293C	0.314633	0.00160371
P06776	PDE2	YOR360C	-0.45846	0.00161002
P39931	SSP120	YLR250W	0.446775	0.00161666
P05373	HEM2	YGL040C	-0.288736	0.00162488
Q04430	CAB1	YDR531W	0.455398	0.0016432
P40559	INP51	YIL002C	-0.770308	0.00908597
P23180	AIM17	YHL021C	0.515001	0.00167288
Q03390	VPS60	YDR486C	-0.620284	0.00167954
Q12068	GRE2	YOL151W	-0.388826	0.00169329
P38959	VPS41	YDR080W	0.484209	0.00170575
P32896	PDC2	YDR081C	0.50282	0.0017172
Q08926	UIP4	YPL186C	0.83793	0.00174538
P34247	UTP11	YKL099C	-0.43756	0.00174574
P40030	ERG28	YER044C	0.636171	0.00488596
P38703	LAG1	YHL003C	0.45117	0.00175161
Q08144	TLG2	YOL018C	0.571406	0.00176206
P38070	YPK3	YBR028C	-0.516011	0.00177716
P53011	SEH1	YGL100W	-0.29193	0.00178132
P38885	AIM46	YHR199C	-0.449661	0.00179183
P40535	CST6	YIL036W	-0.343036	0.00179248
P40566	EGH1	YIR007W	-0.659656	0.00180678
Q05498	FCF1	YDR339C	-0.559422	0.00182251
P25618	CWH43	YCR017C	0.51647	0.00186921
Q2V2P4		YIL156W-B	0.756329	0.0148484
Q99383	HRP1	YOL123W	-0.383041	0.00197981
P38011	ASC1	YMR116C	-0.334285	0.00200762
Q10740	LAP2	YNL045W	0.278415	0.00201293
P12612	TCP1	YDR212W	-0.29148	0.00205365
Q04471		YMR114C	-1.76449	0.00551168
Q12191	BUG1	YDL099W	-0.363338	0.00211335
P32473	PDB1	YBR221C	-0.28729	0.00212836
P19812	UBR1	YGR184C	0.399525	0.00214555
P31787	ACB1	YGR037C	-0.365071	0.00217363
Q12200	NCR1	YPL006W	0.542111	0.00218999
P46974	RSF2	YJR127C	-0.651928	0.025757
P32047	MLF3	YNL074C	0.774942	0.00304412
P17442	PHO81	YGR233C	0.326011	0.00226834
P38063	PRS4	YBL068W	-0.336378	0.00230073
P38115	ARA1	YBR149W	0.33339	0.00230289
P24783	DBP2	YNL112W	-0.349335	0.00231849
P30657	PRE4	YFR050C	-0.385665	0.0023854
P47177		YJR149W	-1.2054	0.00612242
P38879	EGD2	YHR193C	0.322091	0.00239338
P38187	UBP13	YBL067C	0.479951	0.00242277
P31373	CYS3	YAL012W	-0.40649	0.00243446
P32911	SUI1	YNL244C	0.600958	0.0024588
P38079	YRO2	YBR054W	0.795059	0.00285421
Q04437	YKU80	YMR106C	-1.11574	0.00496272
Q12481	RRP36	YOR287C	-0.423066	0.00247934
P39533	ACO2	YJL200C	0.416761	0.00251156
P54867	SLG1	YOR008C	-0.281921	0.00251161
Q3E756		YBL029C-A	0.892676	0.00635036
Q99385	VCX1	YDL128W	-0.433517	0.00253868
Q03735	NAB6	YML117W	-0.421546	0.00255996
Q3E705	EFG1	YGR271C-A	-0.483217	0.00257495
P38883	RIX1	YHR197W	-0.373538	0.00260897
P07259	URA2	YJL130C	0.259369	0.00262106
P08518	RPB2	YOR151C	-0.268009	0.00262419
Q03308	VPS16	YPL045W	0.525972	0.00426895
Q04660	ERB1	YMR049C	-0.334377	0.00264371
Q05543	RTT103	YDR289C	-0.294526	0.0026477
P07347	ARD1	YHR013C	-0.336737	0.00266498
P32836	GSP2	YOR185C	-0.294268	0.00267433
P11353	HEM13	YDR044W	-0.318565	0.00268788
P18963	IRA1	YBR140C	-0.526731	0.0026928
P05453	SUP35	YDR172W	-0.271146	0.00269857
P32796	CAT2	YML042W	1.45183	0.0031285
P40545	HIS6	YIL020C	-0.452478	0.00272599
Q06338	BCP1	YDR361C	0.406086	0.00274685
P36119		YKR023W	0.40143	0.00275695
P39938	RPS26A	YGL189C	-0.531123	0.00276042
P53883	NOP13	YNL175C	-0.429294	0.0027607
P36047	SDS22	YKL193C	0.267261	0.00279884
P32331	YMC1	YPR058W	0.489978	0.00280601
P53839	GOR1	YNL274C	0.446588	0.00281519
P39718	PEX22	YAL055W	0.975323	0.00902562
P40363		YJL068C	0.39276	0.00284093
P08466	NUC1	YJL208C	-0.332695	0.0028435
P28625	YIM1	YMR152W	-0.358891	0.00285147
P40040	THO1	YER063W	0.397438	0.00285619
Q06005	LIP2	YLR239C	-0.618292	0.00559597
P32588	PUB1	YNL016W	-0.550658	0.00289175
Q12125	GET4	YOR164C	-0.539145	0.00289656
Q12186	MSL5	YLR116W	0.490876	0.00291537
Q03102		YML131W	-0.301705	0.00292064
P25626	IMG1	YCR046C	0.639213	0.00292316
Q07418	PEX19	YDL065C	0.294916	0.00292707
P04449	RPL24A	YGL031C	-0.497633	0.00294736
P38863	SPC97	YHR172W	-0.46323	0.00295062
Q3E824		YOR020W-A	0.554697	0.00300967
P21965	MCK1	YNL307C	-0.314104	0.00302611
P25648	SRB8	YCR081W	0.986524	0.00943483
P53107	YRB30	YGL164C	-0.460268	0.00309321
P38523	MGE1	YOR232W	-0.340411	0.00309614
P40318	SSM4	YIL030C	-0.309551	0.00313298
P38146	YPT10	YBR264C	0.750261	0.00314114
Q12487	MRPL23	YOR150W	0.55206	0.0031687
P25045	LCB1	YMR296C	-0.373448	0.00317465
Q06151	DCS1	YLR270W	0.359718	0.00318216
P0CX44;P0CX43	NA	NA	-0.361704	0.00319703
P38910	HSP10	YOR020C	0.457161	0.00321635
Q08985	SAM4	YPL273W	-0.322853	0.00329634
Q06245	SEC10	YLR166C	0.391684	0.00331796
P40339	RFC4	YOL094C	0.437788	0.00333556
Q05933	ARC18	YLR370C	0.489917	0.00333837
P0CT04	PBI2	YNL015W	0.407838	0.00335011
Q08412	CUE5	YOR042W	0.374499	0.00338372
P38143	GPX2	YBR244W	0.296103	0.00339145
P37304	PAM1	YDR251W	0.423604	0.00343322
P38162	MIX23	YBL107C	0.399315	0.00345398
P38071	ETR1	YBR026C	0.456065	0.00346966
P32356	NTH1	YDR001C	0.341508	0.00347892
P25371	ADP1	YCR011C	0.37542	0.00348695
P20967	KGD1	YIL125W	0.302731	0.00354389
P23900	FPS1	YLL043W	-0.922832	0.00405435
P15202	CTA1	YDR256C	0.607714	0.00357306
P49334	TOM22	YNL131W	-0.477522	0.0035814
P43567	AGX1	YFL030W	0.527557	0.00359939
Q12433	AHC1	YOR023C	1.32877	0.00556907
P38930	CKB2	YOR039W	0.440334	0.00361993
P53166	MRH4	YGL064C	-0.294186	0.00362057
P36517	MRPL4	YLR439W	-0.303935	0.00362717
P32910	RPC34	YNR003C	-0.457363	0.0036313
P27796	POT1	YIL160C	1.33712	0.00365282
P38555	YPT31	YER031C	0.300902	0.00365375
Q12510	CMR1	YDL156W	0.431592	0.00366546
Q12046	CWC2	YDL209C	-0.663093	0.00367249
P40578	MGA2	YIR033W	0.605128	0.0317101
P36532	MRPL37	YBR268W	0.609862	0.00368922
P13186	KIN2	YLR096W	0.392918	0.00369419
P25379	CHA1	YCL064C	-0.517001	0.00371512
P35719	MRP8	YKL142W	0.299188	0.00374281
P15019	TAL1	YLR354C	0.331278	0.0037858
P00175	CYB2	YML054C	0.342176	0.00378883
P36024	SIS2	YKR072C	-0.284397	0.0037906
P53633	YIP3	YNL044W	-0.528898	0.00382314
P41697	BUD6	YLR319C	0.394368	0.00386036
Q03654	CEF1	YMR213W	-0.863748	0.00438093
P36016	LHS1	YKL073W	0.322757	0.00387636
Q06252		YLR179C	-0.298815	0.00388309
P51534	SHE4	YOR035C	-0.360608	0.00389697
Q12122	LYS21	YDL131W	0.357872	0.00391456
P53915	NRK1	YNL129W	0.47544	0.00393643
P39518	FAA2	YER015W	0.492794	0.00396708
Q06315	SKG3	YLR187W	0.281269	0.00399078
P40433	PFK26	YIL107C	0.86377	0.00403509
Q04347	BUD22	YMR014W	-0.403989	0.00403595
Q05031	DFG5	YMR238W	-0.325568	0.004578
P15454	GUK1	YDR454C	-0.327648	0.00405251
P35996	MRPL38	YKL170W	-0.566823	0.00410659
P25586	KRR1	YCL059C	-0.31945	0.00413221
P38304	MED8	YBR193C	-0.429105	0.00416256
P53721	RCF2	YNR018W	-0.279133	0.00417159
P40504	KTR7	YIL085C	-0.34834	0.00417486
P15274	AMD1	YML035C	0.252977	0.00418813
Q04177	UTP5	YDR398W	-0.438402	0.00420059
P36531	MRPL36	YBR122C	0.521741	0.00420807
P20484	MAK11	YKL021C	-0.300685	0.00427458
P36051	MCD4	YKL165C	0.447636	0.00434219
P54780	RPL15B	YMR121C	0.69736	0.00434408
P31384	CCR4	YAL021C	0.289004	0.00435723
P33303	SFC1	YJR095W	0.325624	0.00436304
Q08826	SNX3	YOR357C	0.51036	0.00436449
P53195	COG7	YGL005C	-0.387999	0.0043846
P39731	MTW1	YAL034W-A	0.660729	0.00573025
P13712	MSI1	YBR195C	0.600971	0.00574838
P53923	NCS2	YNL119W	-0.364117	0.00447166
P38993	FET3	YMR058W	-0.849171	0.00449417
Q3E7X9	RPS28A	YOR167C	-0.617742	0.00459372
P39720	OAF1	YAL051W	-0.489659	0.00686841
P54730	UBX4	YMR067C	-0.421369	0.00462441
Q06143	DIC1	YLR348C	-0.576451	0.00818927
Q3E754	RPS21B	YJL136C	-0.300317	0.00467563
P39979	HPA3	YEL066W	-0.394982	0.00470696
Q02948	VPS30	YPL120W	0.540626	0.004781
Q06168	SFH1	YLR321C	-0.284831	0.00479459
Q03010	UME1	YPL139C	-0.356936	0.00480911
P47006	RPA34	YJL148W	-0.474155	0.00482407
Q02205	MEH1	YKR007W	-0.289949	0.00486114
P06704	CDC31	YOR257W	-0.487571	0.00492304
P27999	RPB9	YGL070C	-0.367511	0.00499773
P28007	GAR1	YHR089C	-0.35698	0.00504351
P47116	PTK2	YJR059W	0.333308	0.00505927
Q00916	SNP1	YIL061C	1.02645	0.0241424
O13329	FOB1	YDR110W	-0.464099	0.00751278
P47100		YJR029W	-0.698466	0.00574074
P41939	IDP2	YLR174W	0.310394	0.00512577
P39995	EAF5	YEL018W	0.40469	0.00514191
Q03772	CWC15	YDR163W	-0.369326	0.00520217
P47158	IBA57	YJR122W	0.575096	0.00671198
P38875	GPI16	YHR188C	0.4557	0.00529251
P53341;P38158	NA	NA	0.654762	0.00530475
Q06407	RGA2	YDR379W	0.377194	0.00530882
P38244	PFF1	YBR074W	-0.317264	0.00540665
P32454	APE2	YKL157W	0.294791	0.0054454
P40208	GID8	YMR135C	0.453301	0.00545782
P35169	TOR1	YJR066W	-0.240122	0.00550535
P14681	KSS1	YGR040W	0.490951	0.00553099
P48361	ASK10	YGR097W	0.690394	0.00804567
Q03798	AIM36	YMR157C	0.447644	0.00556279
Q04119	PPN1	YDR452W	0.377708	0.00559956
P36090	ANR2	YKL047W	0.449111	0.00561082
P33894	STE13	YOR219C	0.482754	0.00626971
P38132	MCM7	YBR202W	0.32426	0.00562359
Q3E7A4	CMC2	YBL059C-A	-0.489179	0.00566902
Q12482	AGC1	YPR021C	0.565172	0.00569131
P33201	MRT4	YKL009W	-0.301311	0.0056962
Q12287	COX17	YLL009C	0.565067	0.00570792
Q08723	RPN8	YOR261C	-0.301558	0.0057327
P35688	LRG1	YDL240W	-0.260083	0.00574267
Q99260	YPT6	YLR262C	0.302564	0.00574421
P32341	VPH2	YKL119C	0.46366	0.00574551
P46985	MNN11	YJL183W	-0.34734	0.00574838
P15938	PRP16	YKR086W	0.562909	0.0386171
P36169	SKG1	YKR100C	-0.503252	0.0059803
P38922	HRB1	YNL004W	0.351929	0.00600098
P25515	VMA3	YEL027W	0.709152	0.00601955
Q03233	ADD37	YMR184W	-0.343271	0.00604265
P20051	URA4	YLR420W	-0.300445	0.00606634
P28707	SBA1	YKL117W	0.400516	0.00607366
P47771	ALD2	YMR170C	0.385726	0.00608117
P53739	FPK1	YNR047W	-0.359973	0.00612455
Q04322	GYL1	YMR192W	-0.359394	0.00617318
P37366	CCL1	YPR025C	-0.326062	0.00686771
Q12466	TCB1	YOR086C	0.215274	0.00619911
P47128	EAF6	YJR082C	-0.674342	0.00622099
Q06630	MHR1	YDR296W	0.750232	0.00625259
P89105	CTR9	YOL145C	0.241783	0.00628239
P46948	SKI6	YGR195W	0.373221	0.0063223
P47127	AIM24	YJR080C	0.263674	0.00637712
P27476	NSR1	YGR159C	-0.44705	0.00639264
P42940	CIR1	YGR207C	0.551754	0.00646818
Q03433	VPS71	YML041C	0.387733	0.00726188
P46672	ARC1	YGL105W	-0.270811	0.00658173
P38624	PRE3	YJL001W	0.269779	0.0065941
P38109		YBR139W	0.754142	0.00664605
P38822	BZZ1	YHR114W	0.292778	0.00669736
P40564	DJP1	YIR004W	0.312208	0.00670262
Q12109	WRS1	YOL097C	-0.269423	0.0067126
P53292	MRPS35	YGR165W	-0.328888	0.00678417
P53079	COG1	YGL223C	-0.445081	0.00679248
Q00772	SLT2	YHR030C	0.40644	0.00681845
P34248	YPF1	YKL100C	0.367337	0.00682903
P34244	HSL1	YKL101W	-0.400407	0.00688454
Q03429	MZM1	YDR493W	0.675939	0.00692313
Q06493	YLH47	YPR125W	-0.272	0.00712026
P40462	TMA108	YIL137C	0.292778	0.00741841
Q06672	TSR2	YLR435W	-0.335903	0.00752807
P40060	IES5	YER092W	0.428764	0.0223413
P40052		YER079W	0.542969	0.00938628
Q04689	AIM32	YML050W	0.740362	0.00764444
P05745	RPL36A	YMR194W	0.405889	0.00776031
Q08645	MET7	YOR241W	0.270001	0.00776731
Q12117	MRH1	YDR033W	0.292376	0.00778314
P53728	CPR8	YNR028W	-0.360708	0.00779613
Q07458	RXT3	YDL076C	0.439945	0.00870989
P32190	GUT1	YHL032C	0.339202	0.00791349
P32893	TRS65	YGR166W	0.366616	0.0127312
P38789	SSF1	YHR066W	-0.34793	0.00799934
P40468	TAO3	YIL129C	0.402087	0.00801402
P25604	STP22	YCL008C	0.26495	0.00803133
Q08235	BRX1	YOL077C	-0.492402	0.0080379
P48563	MON2	YNL297C	0.2878	0.00804943
P40302	PRE5	YMR314W	-0.316213	0.00813224
P47104	RAV1	YJR033C	0.373754	0.00816966
P25087	ERG6	YML008C	-0.234563	0.00817378
P28778	MRP17	YKL003C	0.690815	0.0113404
Q12386	ARP8	YOR141C	0.273253	0.00825058
P21524	RNR1	YER070W	-0.244268	0.00829152
P29704	ERG9	YHR190W	0.335163	0.00829535
P14020	DPM1	YPR183W	0.24338	0.00833181
Q12032	AIM41	YOR215C	0.49389	0.00836209
Q12234	RUD3	YOR216C	-0.325362	0.00853952
O60200	MDM35	YKL053C-A	0.566846	0.00854299
Q08746	RRS1	YOR294W	-0.325284	0.0085465
P38332	RRT2	YBR246W	-0.792338	0.011779
P25382	RSA4	YCR072C	-0.351143	0.00867416
P40579		YIR035C	0.362365	0.00867601
P40021	ZRG8	YER033C	0.745101	0.01365
P40008	FMP52	YER004W	0.324763	0.00874661
P40219	OSW5	YMR148W	0.781186	0.0461091
P53301	CRH1	YGR189C	0.495837	0.00877115
Q02889	MGR2	YPL098C	-0.690148	0.00877187
P39732	GIP4	YAL031C	0.627096	0.00882185
P38261	EXO84	YBR102C	-0.436948	0.00886073
P38089	PTC4	YBR125C	0.392727	0.00981054
P35845	SWH1	YAR042W	0.334115	0.00899314
P48445	BPL1	YDL141W	0.307432	0.0090536
P53397	OGG1	YML060W	0.371075	0.0249966
P23833	SCO1	YBR037C	-0.386275	0.00909797
P37838	NOP4	YPL043W	-0.228113	0.00915835
P07251	ATP1	YBL099W	0.211307	0.00916744
P0C2H9	RPL31B	YLR406C	-0.576477	0.00916946
Q12259		YLR108C	-0.830046	0.00926764
Q12233	ATP20	YPR020W	-0.337892	0.0093309
P32566	SMI1	YGR229C	-0.290906	0.00933279
O13547	CCW14	YLR390W-A	-0.534389	0.00941601
Q99369	FSH3	YOR280C	0.280414	0.00945405
P21268	FAR1	YJL157C	0.405389	0.0337042
P42845	STB1	YNL309W	0.549729	0.010376
Q08961	RKM1	YPL208W	-0.481367	0.00955557
P10127	ADH4	YGL256W	-0.393015	0.0117693
P38347	EFM2	YBR271W	-0.425772	0.00977097
P54837	ERV25	YML012W	-0.384679	0.00978146
P38069	MNN2	YBR015C	-0.202054	0.00983964
P0CX50;P0CX49	NA	NA	-0.28243	0.00988816
P38928	AXL2	YIL140W	-0.436772	0.00988984
Q04458	HFD1	YMR110C	0.31973	0.00999242
Q04432	HSP31	YDR533C	0.295089	0.010007
P53332	CAB4	YGR277C	-0.256706	0.0100995
P40527	NEO1	YIL048W	0.236958	0.0101174
P25369	LSB5	YCL034W	0.386677	0.0101973
P47013	LCB3	YJL134W	0.418275	0.0137379
P42944	GZF3	YJL110C	0.359406	0.0103048
P35176	CPR5	YDR304C	0.243592	0.0103279
P32939	YPT7	YML001W	-0.405347	0.0103546
Q04178	HPT1	YDR399W	-0.272182	0.0104355
P32775	GLC3	YEL011W	-0.25774	0.0104357
Q04947	RTN1	YDR233C	0.214522	0.0104556
P37020	GEF1	YJR040W	-0.5162	0.0105063
P39016	MPT5	YGL178W	0.755992	0.0502182
Q04225	RRB1	YMR131C	-0.249299	0.0106621
P20449	DBP5	YOR046C	-0.225951	0.0107049
P38625	GUA1	YMR217W	-0.232574	0.0107225
P53272		YGR122W	0.336951	0.0143659
P23337	GSY1	YFR015C	0.293007	0.0108246
P32795	YME1	YPR024W	-0.260758	0.0109128
Q07551		YDL124W	0.283769	0.0109316
P00331	ADH2	YMR303C	0.311356	0.010964
P47170	IML1	YJR138W	-0.489881	0.0109891
P53899	CUZ1	YNL155W	0.308339	0.0110441
Q08886	GPB1	YOR371C	-0.516492	0.0110877
P47173		YJR142W	0.240966	0.0110964
Q03723	OST6	YML019W	0.416456	0.0110981
P25627	BUD23	YCR047C	0.60837	0.0111065
Q03769	ENT5	YDR153C	0.27721	0.0111818
P53140	RMD9	YGL107C	-0.260265	0.0112194
P32263	PRO3	YER023W	-0.209787	0.0112628
P24309	DBR1	YKL149C	0.756575	0.01345
P07250	ARG82	YDR173C	0.491485	0.0134678
P39535	PHO90	YJL198W	-0.357861	0.0113263
P33203	PRP40	YKL012W	-0.384983	0.0113794
P27810	KTR1	YOR099W	-0.310625	0.0114078
P43587	YPI1	YFR003C	0.414236	0.0115467
P53136	NSA1	YGL111W	-0.212991	0.0115901
P40413	CCT5	YJR064W	-0.204486	0.0117471
P05986	TPK3	YKL166C	0.631441	0.0117505
Q07834		YLL032C	0.386334	0.0118235
P38167	ECM21	YBL101C	0.273422	0.0119645
P38804	RTC3	YHR087W	0.596914	0.011996
Q04924	GTB1	YDR221W	-0.318429	0.0119997
P37291	SHM2	YLR058C	0.263596	0.0121191
P23724	PRE7	YBL041W	0.400142	0.0121291
P04840	POR1	YNL055C	0.271678	0.0121642
Q05506		YDR341C	-0.210119	0.0122299
P19097	FAS2	YPL231W	0.202343	0.0122435
P07278	BCY1	YIL033C	0.234189	0.0122706
P39742	SEC72	YLR292C	-0.266056	0.0123514
Q12496	SDD3	YOL098C	-0.262522	0.0123535
Q02784	GRX5	YPL059W	0.505492	0.0124864
P23776	EXG1	YLR300W	0.225082	0.0124881
P09950	HEM1	YDR232W	-0.335304	0.0124887
P38827	SET1	YHR119W	-0.403805	0.0125447
Q08689	NAT5	YOR253W	-0.367881	0.0125556
Q01722	GCR2	YNL199C	-0.35086	0.0126612
P23643	VPS3	YDR495C	0.362273	0.0137805
Q03088	SVL3	YPL032C	-0.287072	0.012847
P48527	MSY1	YPL097W	-0.350408	0.0128878
P40354	NTA1	YJR062C	-0.463634	0.0129991
P39980	SIT1	YEL065W	-1.14102	0.0170055
P38717	SIP3	YNL257C	0.69773	0.0404411
P35180	TOM20	YGR082W	0.237853	0.0132805
P06242	KIN28	YDL108W	0.468339	0.0143535
Q08909		YOR385W	-0.544409	0.0222566
P52593	NUP188	YML103C	0.24956	0.0133228
P40893	REE1	YJL217W	-0.336517	0.0133361
P32794	AFG2	YLR397C	0.218832	0.0133519
P25378	RHB1	YCR027C	-0.236873	0.0133937
Q01159	CEG1	YGL130W	-0.248209	0.0134223
P38829	CIA2	YHR122W	0.403815	0.01351
P40328	YTA6	YPL074W	-0.275739	0.0135239
P32604	FBP26	YJL155C	0.410302	0.0136483
P32461	DPH2	YKL191W	-0.345216	0.0136586
P38770	BRL1	YHR036W	-0.378547	0.0136833
P12695	LAT1	YNL071W	0.265447	0.0136955
Q12255	NYV1	YLR093C	0.477234	0.0137337
Q07923	LOT6	YLR011W	0.605957	0.0137576
A5Z2X5		YPR010C-A	0.576831	0.0139017
P32788		YBL010C	0.483419	0.0140291
P53294	PUS6	YGR169C	-0.340671	0.01816
P32849	RAD5	YLR032W	0.393767	0.0165354
P38998	LYS1	YIR034C	0.250729	0.0141021
P40486	SHQ1	YIL104C	-0.392512	0.0165533
P38169	BNA4	YBL098W	0.303494	0.0142202
P32567	PAH1	YMR165C	0.340426	0.0142794
P35724	MNR2	YKL064W	0.586317	0.0143253
P11491	PHO8	YDR481C	0.277599	0.0143611
P25558	BUD3	YCL014W	0.278838	0.0145243
P38793	TRM5	YHR070W	-0.250839	0.0145326
P48813	GNP1	YDR508C	-0.316625	0.0145451
Q12247	FYV7	YLR068W	-0.38754	0.0156904
Q12090	REX3	YLR107W	-0.788278	0.0279531
P09440	MIS1	YBR084W	-0.191224	0.0146424
P10363	PRI1	YIR008C	0.266057	0.0146473
P53863	JJJ1	YNL227C	0.543362	0.0146615
P33311	MDL2	YPL270W	0.306695	0.0147949
Q12099	FAL1	YDR021W	-0.366741	0.0148013
P40959	MVP1	YMR004W	0.383577	0.0148183
P29469	MCM2	YBL023C	-0.222676	0.0148946
P34077	NIC96	YFR002W	-0.252994	0.0149479
Q03774	TRM82	YDR165W	-0.258646	0.0149863
P40367	LAS21	YJL062W	0.606817	0.0152169
P40469	MET18	YIL128W	0.199167	0.015234
Q05123	ARP9	YMR033W	-0.242127	0.0152737
P38615	RIM11	YMR139W	-0.451822	0.0153224
P39726	GCV3	YAL044C	0.336985	0.0153288
P07283	SEC53	YFL045C	-0.223485	0.0153497
P53982	IDP3	YNL009W	1.05697	0.0249065
Q06213	NUT2	YPR168W	-0.360164	0.0154778
P87262;P40525	NA	NA	0.288033	0.0154923
P47117	ARP3	YJR065C	0.235878	0.0155137
P40348	RFC2	YJR068W	0.231946	0.0155568
P31385	DEP1	YAL013W	-0.359161	0.0156704
P53909	AAH1	YNL141W	-0.217626	0.0158147
P48525	MSE1	YOL033W	-0.578794	0.0224907
Q07478	SUB2	YDL084W	0.19573	0.015853
P47079	CCT8	YJL008C	-0.195828	0.0158646
P43568	CAK1	YFL029C	0.551628	0.0184917
P53313	SDA1	YGR245C	-0.253662	0.0159455
P23638	PRE9	YGR135W	0.313436	0.0159741
P38737	ECM29	YHL030W	0.19536	0.0161259
P36130	CAF4	YKR036C	0.513721	0.0205867
P35207	SKI2	YLR398C	-0.23312	0.0162007
P03872	REP2	R0040C	0.359459	0.016231
P37293	NAT2	YGR147C	-0.332173	0.0162775
P32605	MUD1	YBR119W	0.284913	0.0189677
P25374	NFS1	YCL017C	0.238641	0.0163615
P39708	GDH3	YAL062W	0.597517	0.0189885
P38210	LDB7	YBL006C	0.514898	0.0175547
P06781	RHO2	YNL090W	0.56464	0.0164445
P25361		YCR043C	-0.848252	0.0165139
P40561	SGN1	YIR001C	-0.391876	0.0165306
P0CX63;P0CX64;Q12337	NA	NA	-0.588076	0.0178142
Q07799	LMO1	YLL007C	0.659681	0.0462484
Q12063	NUS1	YDL193W	-0.260308	0.0166545
P53874	UBP10	YNL186W	-0.283113	0.0167642
Q06510	TAZ1	YPR140W	0.314423	0.0168405
P47164	STR2	YJR130C	-0.451633	0.0180395
P32785	FMT1	YBL013W	-0.700511	0.0195108
Q02754		YPL067C	0.442002	0.0169029
P32387	MRP20	YDR405W	-0.412108	0.0170382
Q04636	POB3	YML069W	0.203516	0.0170403
P25605	ILV6	YCL009C	0.254841	0.0170555
Q03407	PKH1	YDR490C	-0.778373	0.0170641
Q12118	SGT2	YOR007C	0.187723	0.0170989
P28273	OXP1	YKL215C	0.202998	0.0171482
P53295	RBG2	YGR173W	0.236452	0.0171561
P16387	PDA1	YER178W	0.193554	0.0172325
P27616	ADE1	YAR015W	0.207408	0.0172327
P40971	LYS14	YDR034C	0.786669	0.0184458
P10961	HSF1	YGL073W	0.49357	0.0172679
Q06146		YLR257W	0.280659	0.017331
Q12363	WTM1	YOR230W	0.206068	0.0174974
P40075	SCS2	YER120W	0.252715	0.0175049
Q02648	TRM44	YPL030W	-0.375206	0.0175763
P46951	YPP1	YGR198W	0.477864	0.0177698
Q3E6R5		YDR381C-A	0.419614	0.0193851
P33327	GDH2	YDL215C	0.214741	0.0181615
P38833		YHR127W	-0.267495	0.0183748
Q02969	PEX25	YPL112C	-0.25191	0.0183887
Q99271	NHA1	YLR138W	0.417765	0.0184953
Q12403	ERP3	YDL018C	0.23714	0.018502
P34761	WHI3	YNL197C	0.344131	0.0185179
P47103	CPR7	YJR032W	0.257855	0.0186209
P01094	PAI3	YMR174C	0.804807	0.0199534
Q12746	PGA3	YML125C	-0.341886	0.0187326
P36421	TYS1	YGR185C	-0.229829	0.0188284
P36008	TEF4	YKL081W	-0.233481	0.0189322
Q08986	SAM3	YPL274W	-0.33876	0.018994
P34760	TSA1	YML028W	-0.176166	0.019218
P53145	LSG1	YGL099W	-0.214062	0.0192775
P47037	SMC3	YJL074C	-0.189935	0.0192819
Q02805	ROD1	YOR018W	0.475584	0.0193236
P53164	NPY1	YGL067W	0.457659	0.0193466
P32377	MVD1	YNR043W	-0.264596	0.0195838
P05694	MET6	YER091C	-0.223172	0.0196725
Q12400	TRM10	YOL093W	0.232292	0.0198371
P40549	MNT3	YIL014W	-0.578602	0.0247006
P47119	HAM1	YJR069C	0.337605	0.0198672
P39520	IFH1	YLR223C	-0.452208	0.0678411
P39006	PSD1	YNL169C	0.487108	0.0203702
P33329	PPZ2	YDR436W	-0.676388	0.0520158
Q02770	CWC27	YPL064C	0.48223	0.0217099
P20604	SIT4	YDL047W	0.316525	0.0204222
Q6WNK7	SUS1	YBR111W-A	0.671303	0.0217406
P38628	PCM1	YEL058W	0.274473	0.0204974
P40345	LRO1	YNR008W	0.32175	0.020507
P43613	ERJ5	YFR041C	0.34814	0.0205379
P46677	TAF1	YGR274C	0.254052	0.0205556
P23642	VAN1	YML115C	0.268851	0.0206252
Q06494		YPR127W	0.224851	0.0206745
P41277	GPP1	YIL053W	-0.286276	0.0207719
P38889	SKN7	YHR206W	0.508809	0.0208449
P46982	MNN5	YJL186W	-0.214087	0.0208482
P38738	OCA5	YHL029C	-0.327633	0.0208486
P41813	FKH2	YNL068C	-0.336843	0.0208568
P14359	SNA3	YJL151C	0.662696	0.0222084
P07257	QCR2	YPR191W	-0.186752	0.0210415
P00912	TRP1	YDR007W	-0.449654	0.0212153
Q03771	ACL4	YDR161W	-0.301033	0.021221
P38075	PDX3	YBR035C	0.205952	0.0212686
P81449	TIM11	YDR322C-A	0.26748	0.0214188
P33442	RPS1A	YLR441C	0.247284	0.0214267
Q03834	MSH6	YDR097C	0.197392	0.0215013
P10834	PET54	YGR222W	0.43275	0.0216052
P33202	UFD4	YKL010C	0.249933	0.0217644
P03871	REP1	R0020C	0.282807	0.0218179
P46995	SET2	YJL168C	0.260674	0.0218381
P04147	PAB1	YER165W	-0.221017	0.0219097
P30665	MCM4	YPR019W	-0.193789	0.0219369
P33324		YKL091C	0.282145	0.0219524
P36160	RPF2	YKR081C	-0.361343	0.0219968
P41920	YRB1	YDR002W	-0.326352	0.022093
P40487	DPH1	YIL103W	-0.278799	0.0221284
P40460	NDC80	YIL144W	-0.338809	0.0221456
Q01080	RPA49	YNL248C	-0.281318	0.022227
P36076	CAB3	YKL088W	-0.347779	0.0222441
Q06178	NMA1	YLR328W	0.237315	0.0222959
P38925	SMF1	YOL122C	-0.412344	0.0275086
P38226	CST26	YBR042C	0.493826	0.0237979
P43633	ALK1	YGL021W	0.411576	0.0303272
P21560	CBP3	YPL215W	-0.232324	0.0226488
P53629	ARE2	YNR019W	-1.05221	0.0226606
P54784	ORC1	YML065W	0.250112	0.0227231
Q00055	GPD1	YDL022W	0.289376	0.0229486
P52491	UBC12	YLR306W	0.343935	0.0457372
P32451	BIO2	YGR286C	0.488125	0.0230244
P36041	EAP1	YKL204W	-0.257223	0.0230577
P18544	ARG8	YOL140W	-0.447816	0.0261679
P32347	HEM12	YDR047W	0.310057	0.0231422
P38750		YHL008C	-0.49091	0.034535
P39692	MET10	YFR030W	0.295795	0.0232103
Q04697	GSF2	YML048W	0.243964	0.0232145
P38130	KTR3	YBR205W	-0.205731	0.0232241
P40325	HUA1	YGR268C	0.728162	0.0563242
Q12305	RDL1	YOR285W	0.306122	0.0233306
P25334	CPR4	YCR069W	0.395238	0.024819
P53066		YGL242C	0.389593	0.0235847
P43611	OSW7	YFR039C	-0.532845	0.0236628
P53184	PNC1	YGL037C	0.516999	0.0236752
P40485	SLM1	YIL105C	-0.316188	0.0237693
P32774	TOA2	YKL058W	-0.290384	0.0238046
P34232	MTR2	YKL186C	-0.632746	0.0238946
P52870	SBH1	YER087C-B	-0.712634	0.029207
Q04431	KRE28	YDR532C	-0.626099	0.0271818
P32487	LYP1	YNL268W	0.555242	0.0275033
Q03768	GIR2	YDR152W	-0.225301	0.0243788
Q03713	RCF1	YML030W	0.351135	0.024496
P00812	CAR1	YPL111W	0.401456	0.0246084
P32179	MET22	YOL064C	-0.245273	0.0246809
Q03034	FDC1	YDR539W	-0.254014	0.0247909
P40009	YND1	YER005W	-0.573123	0.0413025
P32264	PRO1	YDR300C	0.215764	0.0248505
P36040	ADD66	YKL206C	0.35858	0.0263336
P53137	CUE3	YGL110C	-0.344397	0.025048
P39112	DSS1	YMR287C	0.355784	0.03318
P32899	IMP3	YHR148W	-0.295096	0.0252404
P19073	CDC42	YLR229C	-0.350536	0.0255442
P00927	ILV1	YER086W	-0.201317	0.025605
Q03897	MTC5	YDR128W	0.862424	0.0310516
Q07350	PRP11	YDL043C	-0.306621	0.0256572
Q12745	SEC39	YLR440C	0.654842	0.0271818
P32591	SWI3	YJL176C	-0.245965	0.0258668
P38256		YBR096W	-0.437602	0.0259478
P38291	POP7	YBR167C	-0.487042	0.0292715
P25336	MSH3	YCR092C	0.602787	0.0315261
P40968	CDC40	YDR364C	0.298758	0.0293308
P40056	GET2	YER083C	-0.332294	0.0261375
P40491	FMC1	YIL098C	-0.488199	0.0261388
P25385	BOS1	YLR078C	-0.286891	0.0262602
P33893	PET112	YBL080C	0.711831	0.0318913
Q07505		YDL086W	-0.311124	0.0264344
P47822	SRB7	YDR308C	-0.322931	0.0264584
P35691	TMA19	YKL056C	-0.233299	0.0266454
P36100	TFA1	YKL028W	-0.272992	0.0267042
P53942	RNH201	YNL072W	0.391539	0.026943
P29366	BEM1	YBR200W	-0.278134	0.0271931
P53121	FLC3	YGL139W	0.307609	0.0273296
P36049	EBP2	YKL172W	-0.180295	0.0274822
Q08972	NEW1	YPL226W	-0.205084	0.0276042
Q01662	MAP1	YLR244C	-0.190265	0.027691
Q12044	RCN2	YOR220W	0.19454	0.0277893
P32178	ARO7	YPR060C	0.257594	0.0278177
Q03957	CTK1	YKL139W	0.327937	0.0278636
P47150	RSM7	YJR113C	-0.235635	0.0278849
Q03764	EKI1	YDR147W	0.36882	0.0521649
P00546	CDC28	YBR160W	-0.195148	0.0279877
Q04004	PLP1	YDR183W	-0.344472	0.0280297
P07143	CYT1	YOR065W	-0.300614	0.0280748
P25342	CDC10	YCR002C	-0.270313	0.0280799
P38310	FTH1	YBR207W	-0.501086	0.0296935
Q92331	VPS5	YOR069W	0.228025	0.0282277
P40164	PSY2	YNL201C	0.451328	0.0284027
P39523	EPO1	YMR124W	0.387614	0.0284148
P32908	SMC1	YFL008W	0.190039	0.0285349
Q04215		YMR046C	0.478791	0.0636594
P29029	CTS1	YLR286C	0.361386	0.0285953
P39538	UBP12	YJL197W	0.259454	0.0286409
P40053	AIM9	YER080W	0.215463	0.0287676
P31115	DEG1	YFL001W	-0.215079	0.0288324
P38166	SFT2	YBL102W	-0.52556	0.0304731
P40022		YER034W	0.335527	0.0323779
P32898	CYM1	YDR430C	0.274046	0.0290139
P33330	SER1	YOR184W	-0.16784	0.0290435
P38341	MIC12	YBR262C	-0.269367	0.0291328
P35197	GCS1	YDL226C	-0.213107	0.0291462
P22137	CHC1	YGL206C	0.169692	0.0292883
P43601	ATG18	YFR021W	0.504338	0.030856
P40341	YTA12	YMR089C	-0.262022	0.0293186
P38969	PNT1	YOR266W	-0.738639	0.0468918
Q00582	GTR1	YML121W	-0.41263	0.0310751
P53742	NOG2	YNR053C	-0.230171	0.0296511
P14741	GCN3	YKR026C	0.366027	0.0297614
Q12432	EAF3	YPR023C	0.273	0.0297963
P38816	TRR2	YHR106W	0.841144	0.0830191
P40154	IES2	YNL215W	-0.321733	0.0298918
Q12490		YBL005W-B	-0.367303	0.0387118
Q12028	APL4	YPR029C	0.189548	0.0300607
P25367	RNQ1	YCL028W	0.256213	0.0301052
P38986	ASP1	YDR321W	-0.271523	0.030274
P32468	CDC12	YHR107C	-0.178425	0.030446
Q06070		YLR407W	0.597368	0.0305148
Q06833	NVJ2	YPR091C	0.19328	0.0306283
Q12189	RKI1	YOR095C	-0.246264	0.0306621
Q07950	YEH2	YLR020C	-0.485407	0.0307512
Q04562	TMN2	YDR107C	-0.382136	0.0308064
P25332	RBK1	YCR036W	-0.373918	0.0308068
P19454	CKA2	YOR061W	0.322678	0.0308228
Q03799	MRPS8	YMR158W	-0.287508	0.030884
P19881	PHO13	YDL236W	0.198132	0.0309336
Q03012	SPP1	YPL138C	-0.231456	0.0309683
P33775	PMT1	YDL095W	-0.249435	0.0311048
Q12009	TRM8	YDL201W	-0.23585	0.0312828
Q12256	TPO4	YOR273C	0.680789	0.0492122
Q00362	CDC55	YGL190C	0.198579	0.0314815
P43570	GYP8	YFL027C	0.637045	0.0350594
Q08162	DIS3	YOL021C	-0.243739	0.0315947
P22138	RPA135	YPR010C	-0.165195	0.0316045
P32449	ARO4	YBR249C	-0.186737	0.0317866
P21304	PWP1	YLR196W	-0.239772	0.0317896
P36106	BYE1	YKL005C	0.305634	0.0318565
P40529	AGE2	YIL044C	-0.25203	0.0320146
P39522	ILV3	YJR016C	-0.237489	0.0320611
P40471	AYR1	YIL124W	0.219039	0.0321692
Q04545	TDA9	YML081W	0.37496	0.0339135
P32335	MSS51	YLR203C	0.200405	0.0325711
P42937	YCH1	YGR203W	0.292253	0.03275
P53109	AIM14	YGL160W	-0.266001	0.0327604
Q06078	UTP21	YLR409C	-0.260175	0.0327645
P00431	CCP1	YKR066C	0.241717	0.0328294
Q12476	AIR2	YDL175C	-0.364666	0.032921
Q04894	ADH6	YMR318C	-0.213453	0.0329565
Q05775	HCR1	YLR192C	-0.242833	0.0333281
P06783	STE3	YKL178C	0.56174	0.037095
Q04013	YHM2	YMR241W	-0.191296	0.0336317
Q03784	TRS23	YDR246W	0.264377	0.0336333
Q03976	RSM24	YDR175C	-0.207921	0.0336574
P40016	RPN3	YER021W	0.21583	0.0337465
P42934	PMT6	YGR199W	0.29343	0.033912
P38713	OSH3	YHR073W	-0.380083	0.0339258
P01098	STF1	YDL130W-A	0.404792	0.0339386
P53196	RPN14	YGL004C	0.272304	0.0340459
P53879	RHO5	YNL180C	-0.324862	0.0340655
P53314	CPD1	YGR247W	-0.507319	0.0357387
Q04172	SHE9	YDR393W	-0.354023	0.0402381
P50111	ZDS1	YMR273C	0.487046	0.0379434
Q03028	ODC1	YPL134C	0.303351	0.0343235
Q12672	RPL21B	YPL079W	-0.695841	0.0344796
P39105	PLB1	YMR008C	0.310574	0.0344881
P22216	RAD53	YPL153C	0.338195	0.0362346
Q06511	RRP15	YPR143W	0.265363	0.0346107
O74700	TIM9	YEL020W-A	0.279085	0.0347974
P38061	RPL32	YBL092W	0.192951	0.0348097
P38068	GRX7	YBR014C	0.351206	0.0348121
P23201	SPA2	YLL021W	-0.15728	0.0348787
P32480	HIR2	YOR038C	-0.284682	0.0349013
Q06287	EMG1	YLR186W	-0.212441	0.0349595
P46984	GON7	YJL184W	-0.414496	0.0350447
Q12205	MNL2	YLR057W	0.345423	0.035062
P53131	PRP43	YGL120C	-0.163399	0.0350947
P40217	TIF34	YMR146C	-0.168746	0.0351686
P42938	TDA10	YGR205W	0.197051	0.0358641
P15646	NOP1	YDL014W	-0.194378	0.0358993
P47120	LIA1	YJR070C	-0.241092	0.0359913
P53277	SYF2	YGR129W	-0.401845	0.0377318
P22434	PDE1	YGL248W	-0.277821	0.0362282
P38182	ATG8	YBL078C	-1.03861	0.0427018
P43609	RSC8	YFR037C	-0.160957	0.0365686
Q08234		YOL075C	0.577238	0.0628985
P40064	NUP157	YER105C	0.225546	0.036683
P53139		YGL108C	0.443191	0.0383924
P39014	MET30	YIL046W	-0.396277	0.0926976
P50087	MIC26	YGR235C	0.291895	0.0368594
P47096	BNA1	YJR025C	0.214006	0.0368873
P23394	PRP28	YDR243C	-0.353593	0.0505756
Q02046	MTD1	YKR080W	-0.23175	0.0372265
P15625	FRS2	YFL022C	-0.208985	0.0373197
P49166	RPL37A	YLR185W	-0.31073	0.0373528
P36149	BET3	YKR068C	0.258636	0.037354
P39009	DUN1	YDL101C	-0.299884	0.0373901
P40897	OPT1	YJL212C	-0.492917	0.0563657
Q12415	TFC7	YOR110W	-0.293645	0.0375897
P53978	HEF3	YNL014W	-0.549649	0.0377056
Q03532	HAS1	YMR290C	-0.232148	0.0379053
Q08223	AIM39	YOL053W	0.700512	0.0398418
P11978	SIR4	YDR227W	-0.31416	0.0382165
Q06412	TUS1	YLR425W	0.533811	0.0574035
P38288	TOS1	YBR162C	-0.417258	0.0383786
P32895	PRS1	YKL181W	-0.210842	0.0383916
P46678	BDP1	YNL039W	0.230955	0.0384265
P27466	CMK1	YFR014C	0.23785	0.0385076
P46947	BUD13	YGL174W	-0.258902	0.0385593
P40508		YIL077C	0.330931	0.0402763
Q03786		YDR248C	0.350156	0.0386994
O14464	RTC6	YPL183W-A	0.416821	0.0387626
P43561	FET5	YFL041W	-0.224819	0.0388763
P40581	HYR1	YIR037W	0.426752	0.0390549
P42073	REF2	YDR195W	-0.189338	0.0391095
P39945	AST2	YER101C	0.307772	0.0392334
Q06137		YLR345W	0.548763	0.039267
P38989	SMC2	YFR031C	-0.686552	0.0393294
P39103	COX14	YML129C	-0.449176	0.0393314
Q04338	VTI1	YMR197C	0.491099	0.0393885
P32583	SRP40	YKR092C	0.27423	0.0394412
P38623	RCK2	YLR248W	-0.221556	0.0396693
Q06632	CFT1	YDR301W	0.362932	0.0398535
P47165	XPT1	YJR133W	-0.23598	0.0402003
P38204	RRN10	YBL025W	0.554941	0.078704
P39715	ECM1	YAL059W	0.153821	0.0402628
P37254	ABZ1	YNR033W	0.243961	0.0402752
Q06263	VTA1	YLR181C	0.301586	0.0404755
P38812	GEP4	YHR100C	0.337083	0.040808
P15180	KRS1	YDR037W	-0.191065	0.0408628
P33315	TKL2	YBR117C	0.795401	0.0408665
P43535	GCN20	YFR009W	-0.203576	0.0408744
P53275		YGR127W	0.743768	0.0427486
P27692	SPT5	YML010W	-0.212214	0.0410318
P34231	FAT3	YKL187C	1.03044	0.0413827
P32464	HYM1	YKL189W	0.437182	0.0452763
P53094	MDS3	YGL197W	0.2738	0.0416459
P53081	NIF3	YGL221C	-0.190524	0.0418641
P0CX24;P0CX23	NA	NA	0.241949	0.0420063
Q06697	CDC73	YLR418C	0.198581	0.0422287
P32472	FPR2	YDR519W	-0.469609	0.042368
P46674	SAC3	YDR159W	0.221231	0.0425561
Q08444	NOB1	YOR056C	-0.300119	0.042669
Q12242	RUP1	YOR138C	0.395742	0.0427119
P29509	TRR1	YDR353W	-0.151886	0.0428658
Q06497	ANT1	YPR128C	0.307882	0.0429171
P32319	PEP1	YBL017C	0.188795	0.0429464
Q12460	NOP56	YLR197W	-0.15514	0.0429939
P14063	MRPL31	YKL138C	0.319621	0.0430778
P47011	GLG2	YJL137C	-0.374362	0.0433848
Q03419	IZH1	YDR492W	0.294558	0.0578139
P38122	ECM31	YBR176W	0.265142	0.0437013
P53914	NA	NA	-0.190326	0.0437535
P40033	RSM18	YER050C	0.24592	0.0437548
P40422	RPC10	YHR143W-A	0.548071	0.0437827
Q04603	DPB4	YDR121W	-0.259714	0.0438997
P28272	URA1	YKL216W	-0.218737	0.0439078
P48561	TRF5	YNL299W	-0.669138	0.0457879
P25491	YDJ1	YNL064C	0.2324	0.044058
P26793	RAD27	YKL113C	0.188291	0.0442009
P49954	NIT3	YLR351C	0.188101	0.0442206
P08018	PBS2	YJL128C	0.25815	0.0443571
Q02892	NOG1	YPL093W	-0.153839	0.0444642
P46655	GUS1	YGL245W	-0.161267	0.0445822
Q00578	SSL2	YIL143C	-0.219287	0.0447143
P12753	RAD50	YNL250W	0.27263	0.0450679
Q04003	SAS4	YDR181C	-0.538932	0.0594815
Q00539	NAM8	YHR086W	-0.308248	0.0455678
P32608	RTG2	YGL252C	0.199801	0.0457315
P08456	CHO1	YER026C	0.556694	0.0457921
P39968	VAC8	YEL013W	0.165012	0.0459846
P53550	DCP2	YNL118C	0.160596	0.0460363
P32352	ERG2	YMR202W	0.301465	0.0461515
P36068	SHE2	YKL130C	0.391694	0.048271
P25349	YCP4	YCR004C	0.288316	0.0464953
P40467	ASG1	YIL130W	-0.295958	0.0465017
P40495	LYS12	YIL094C	0.172338	0.0465553
P25719	CPR3	YML078W	-0.194213	0.0466742
Q12754	RRP12	YPL012W	-0.154742	0.0470095
P38254	PBY1	YBR094W	0.225146	0.0473099
P07255	COX9	YDL067C	-0.399689	0.0475191
Q03161		YMR099C	-0.176673	0.0475627
P32582	CYS4	YGR155W	-0.198615	0.047575
Q03761	TAF12	YDR145W	-0.173994	0.0477727
P07260	CDC33	YOL139C	-0.301641	0.0477958
P38777	FSH1	YHR049W	-0.217947	0.0478787
Q06156	YCS4	YLR272C	0.333342	0.0479236
P41832	BNI1	YNL271C	0.225175	0.0479497
P32875	LIP5	YOR196C	-0.293368	0.0479669
P32829	MRE11	YMR224C	0.777514	0.0626692
Q03707	SRC1	YML034W	0.191949	0.0482339
P53082	FRA2	YGL220W	-0.321599	0.0482793
P00950	GPM1	YKL152C	-0.151767	0.0483474
P53088	NCS6	YGL211W	0.333029	0.0507733
Q01532	LAP3	YNL239W	0.176634	0.0490182
P54070	KTR6	YPL053C	-0.298402	0.0490733
Q04212	ARA2	YMR041C	0.361786	0.0493338
P36112	MIC60	YKR016W	0.242814	0.0495222
P38820	UBA4	YHR111W	0.232737	0.0496132
P19146	ARF2	YDL137W	0.675024	0.0537937
P38913	FAD1	YDL045C	0.391268	0.0567426
Q12458	YPR1	YDR368W	0.20692	0.049939
P40091	PEA2	YER149C	-0.243393	0.0499612
P53270		YGR117C	0.321959	0.0500456
Q08224	THI20	YOL055C	0.295052	0.050666
P39723	SPC72	YAL047C	0.469554	0.0550508
Q08227	INP54	YOL065C	0.425335	0.0509293
P53903	PGA2	YNL149C	0.367708	0.0510238
Q03525	TMA23	YMR269W	-0.284315	0.0510461
P32901	PTR2	YKR093W	0.254887	0.0510615
P11745	RNA1	YMR235C	-0.195096	0.051104
Q12100	RTK1	YDL025C	0.376037	0.0511775
P38995	CCC2	YDR270W	0.445387	0.0617254
Q06504	NAT3	YPR131C	-0.219035	0.0514542
P05374	CHO2	YGR157W	0.230231	0.0515776
P21825	SEC62	YPL094C	0.302341	0.0517627
P43619	BNA6	YFR047C	-0.222407	0.0518428
P40014	SPC25	YER018C	-0.305237	0.0519252
P32462	ERG24	YNL280C	0.325667	0.0538299
P32386	YBT1	YLL048C	-0.158814	0.0519914
Q12373	HIF1	YLL022C	0.202547	0.0520741
Q05937	STP3	YLR375W	0.348405	0.0625766
P53183		YGL039W	-0.406518	0.0523319
P48237	CCM1	YGR150C	-0.304939	0.0525517
Q12464	RVB2	YPL235W	-0.195017	0.0526207
P22696	ESS1	YJR017C	-0.242721	0.0528166
Q12447	PAA1	YDR071C	-0.240251	0.0530841
Q08687	TMA16	YOR252W	-0.326465	0.05322
Q08977		YPL260W	0.172016	0.0532651
P07246	ADH3	YMR083W	0.171809	0.0533051
P87108	TIM10	YHR005C-A	-0.211802	0.0533178
P60010	ACT1	YFL039C	-0.160285	0.0533809
Q03213	HOT1	YMR172W	0.569668	0.057752
Q03722		YML020W	-0.377577	0.0577569
P47083	MPP10	YJR002W	-0.207491	0.0535938
P33298	RPT3	YDR394W	-0.198697	0.0541681
P20485	CKI1	YLR133W	0.211607	0.0542119
Q07830	GPI13	YLL031C	0.560132	0.054257
O43137		YBR085C-A	0.336076	0.0542735
P38635	HIS2	YFR025C	0.235295	0.0543057
P15424	MSS116	YDR194C	-0.186597	0.0543548
P40185	MMF1	YIL051C	0.202093	0.0545172
P21373	UTR1	YJR049C	0.307708	0.0545323
P40956	GTS1	YGL181W	-0.244842	0.0545472
P40029	MXR1	YER042W	0.208009	0.0546216
P38886	RPN10	YHR200W	0.221038	0.054669
P53947		YNL058C	0.483105	0.0959328
P17157	PHO85	YPL031C	0.287152	0.0548199
P38264	PHO88	YBR106W	0.175298	0.054915
P32626	UTR4	YEL038W	-0.272978	0.0551267
P25299	RNA15	YGL044C	0.253845	0.055232
Q08919	TRE1	YPL176C	-0.306785	0.0762966
P41815	BAP3	YDR046C	-0.824903	0.0845246
P47085	MHO1	YJR008W	0.870434	0.0553139
Q12326	GPM3	YOL056W	0.341262	0.0553313
P04161	ADE8	YDR408C	-0.254429	0.0554225
Q12321	MED1	YPR070W	-0.242337	0.0554722
P34217	PIN4	YBL051C	-0.204309	0.0556455
P46970	NMD5	YJR132W	0.339663	0.0556636
P13574	STE12	YHR084W	-0.303901	0.0557611
P05626	ATP4	YPL078C	-0.165556	0.0558699
Q12291	BMT6	YLR063W	-0.293488	0.0578142
P00830	ATP2	YJR121W	-0.161631	0.0559125
P40368	NUP82	YJL061W	-0.216005	0.0563364
P10862	RAD18	YCR066W	0.447597	0.0980961
P25044	PTP1	YDL230W	0.297407	0.0566206
Q05022	RRP5	YMR229C	-0.127163	0.0566845
P00549	CDC19	YAL038W	-0.151902	0.0568108
Q04429	HLR1	YDR528W	0.285455	0.0864524
P50861	RIB4	YOL143C	-0.562996	0.0573624
P25808	SPB4	YFL002C	-0.153142	0.0574156
P23293	SGV1	YPR161C	0.173312	0.0577457
P48562	CLA4	YNL298W	-0.200984	0.0581712
P32447	ASF1	YJL115W	-0.218996	0.0582454
P53246	ENV11	YGR071C	-0.209487	0.0691102
P18496	ATP10	YLR393W	0.162823	0.0585027
Q08965	BMS1	YPL217C	-0.164782	0.0585245
Q08217	PSK2	YOL045W	0.452569	0.0799221
P39113	CAT8	YMR280C	0.850024	0.0607011
Q12509	ARP6	YLR085C	0.495646	0.0800978
Q6Q546	HUB1	YNR032C-A	0.48212	0.0589086
Q99287	SEY1	YOR165W	-0.233626	0.0591005
P07267	PEP4	YPL154C	0.24199	0.0594292
P51401	RPL9B	YNL067W	0.251256	0.0596471
P19262	KGD2	YDR148C	0.180549	0.0596945
P47047	MTR4	YJL050W	-0.166844	0.0597663
P20795	VPS33	YLR396C	0.282721	0.0597724
P06787	CMD1	YBR109C	-0.222107	0.0597977
P05318	RPP1A	YDL081C	-0.369642	0.0598607
P40395	RIC1	YLR039C	-0.482718	0.0598733
Q12273		YOL103W-B	-0.311154	0.0603311
P32502	GCD7	YLR291C	0.172407	0.0604052
P00958	MES1	YGR264C	-0.194742	0.0604502
P38300	MBA1	YBR185C	-0.26952	0.0604733
P32465	HXT1	YHR094C	0.383222	0.0819212
P53045	ERG25	YGR060W	-0.383341	0.0605678
P39985	POL5	YEL055C	-0.174043	0.060658
P32629	ANP1	YEL036C	0.253966	0.060764
P0CX56;P0CX55	NA	NA	-0.20742	0.0608307
Q06147	LCB5	YLR260W	-0.267019	0.0608378
P53840	TOF1	YNL273W	-0.518183	0.122246
Q06346	KEI1	YDR367W	-0.431165	0.0609229
P53238	PEF1	YGR058W	0.533657	0.0629722
P40580	IRC24	YIR036C	0.247107	0.0612224
Q07454		YDL073W	0.297005	0.0688118
Q03660	TRS130	YMR218C	0.266685	0.0616955
Q12451	OSH2	YDL019C	0.15379	0.061775
P07560	SEC4	YFL005W	0.191406	0.0621244
P53158	KXD1	YGL079W	0.317911	0.073009
P14127;P02407	NA	NA	0.153827	0.0621468
P33322	CBF5	YLR175W	-0.154602	0.0624392
Q03940	RVB1	YDR190C	-0.241844	0.062499
P33759	MRPS5	YBR251W	0.220204	0.0630799
P53540	SPC98	YNL126W	-0.312289	0.0634118
Q06406	LSM6	YDR378C	0.277145	0.0635282
P39724	AIM1	YAL046C	0.383699	0.0637068
Q01896	ENA2	YDR039C	-0.279554	0.0637121
O75012	MRP10	YDL045W-A	0.416202	0.0638953
P36131	SPC34	YKR037C	0.257768	0.0639393
P40018	SMB1	YER029C	-0.245148	0.0641682
P53188	CGR1	YGL029W	0.65622	0.0644438
P23292	YCK2	YNL154C	-0.254568	0.0644469
Q99316	MPD2	YOL088C	0.262404	0.0645212
P34909	MOT2	YER068W	-0.229904	0.0646072
P38170	BRN1	YBL097W	0.272943	0.064731
Q12160		YPR063C	0.304223	0.0647629
P30902	ATP7	YKL016C	-0.194661	0.0648301
Q12072	IOC2	YLR095C	0.261415	0.0649359
P36056	RSM22	YKL155C	-0.422888	0.0649812
Q03330	GCN5	YGR252W	-0.176918	0.0657528
P33750	SOF1	YLL011W	0.195069	0.0658067
P0CX85;P0CX84	NA	NA	-0.25137	0.0658356
Q05942	RSA3	YLR221C	-0.201682	0.065838
Q12465	RAX2	YLR084C	-0.304388	0.0659237
Q07914	PAM18	YLR008C	0.265955	0.0661495
P48236		YGR149W	-0.359358	0.088018
P25655	CDC39	YCR093W	-0.166359	0.0663258
P54787	VPS9	YML097C	-0.212395	0.0669428
P00401	COX1	Q0045	-0.31492	0.0669485
Q04311	VMS1	YDR049W	0.258547	0.0669791
P43579	IES1	YFL013C	0.236735	0.0671403
P38088	GRS1	YBR121C	0.124452	0.0672813
P25656	CDC50	YCR094W	0.283419	0.0718753
P47029	ALY2	YJL084C	-0.168746	0.0677132
P53296	ATF2	YGR177C	-0.362547	0.0896669
P32617	IES6	YEL044W	0.539362	0.0726098
Q02336	ADA2	YDR448W	-0.291388	0.0682144
P40055	UTP7	YER082C	-0.215485	0.0683797
P38080	AKL1	YBR059C	0.17784	0.0684125
P80967	TOM5	YPR133W-A	0.462561	0.0732634
P50086	NAS6	YGR232W	-0.174881	0.0689565
P53892	IBD2	YNL164C	-0.477788	0.0691191
P40858	MRPL49	YJL096W	0.374716	0.0693007
P53935	NST1	YNL091W	-0.213764	0.0695535
P32842	VMA11	YPL234C	-0.507268	0.0717539
P26785	RPL16B	YNL069C	0.178285	0.0697116
Q03103	ERO1	YML130C	-0.172533	0.0698951
P39721	AIM2	YAL049C	0.300774	0.0702638
P43620	RMD8	YFR048W	0.61608	0.0924188
P38744		YHL018W	-0.218784	0.0780075
P17890	RPC31	YNL151C	0.277917	0.070688
P25355	CTR86	YCR054C	-0.237017	0.0714201
P53119	HUL5	YGL141W	-0.681051	0.0715471
Q01560	NPL3	YDR432W	-0.148214	0.0718824
Q12181	TAH18	YPR048W	-0.501869	0.071956
P36010	YNK1	YKL067W	0.187141	0.0725562
P26754	RFA2	YNL312W	-0.215767	0.0729069
P53952		YNL050C	-0.359255	0.0730964
Q08199	SIL1	YOL031C	-0.241283	0.0731117
P18239	PET9	YBL030C	0.21342	0.0731814
Q04231	RAD33	YML011C	-1.22768	0.104046
P32915	SEC61	YLR378C	-0.316483	0.0732403
P32490	MKK1	YOR231W	-0.399212	0.0754337
P16474	KAR2	YJL034W	-0.197717	0.0734772
Q06682	UBX5	YDR330W	-0.218238	0.0735658
P22134	MAG1	YER142C	0.297963	0.0760136
P00044	CYC1	YJR048W	0.206139	0.0740033
P32806	GYP6	YJL044C	0.252571	0.0742356
P26786	RPS7A	YOR096W	-0.153439	0.0743209
P40006	IRC22	YEL001C	0.496499	0.0764597
P53063	RAI1	YGL246C	-0.229287	0.074686
P08004	CHS1	YNL192W	0.315591	0.0750167
Q03835	GRX3	YDR098C	-0.250536	0.0751962
Q08202	OPI10	YOL032W	-0.396825	0.0773318
P52488	UBA2	YDR390C	-0.176546	0.0752582
Q01163	RSM23	YGL129C	0.169078	0.0756979
P40563	AIM21	YIR003W	0.142829	0.0758018
Q12333	FRE7	YOL152W	-0.271455	0.0758237
P53881	MRPL22	YNL177C	-0.194414	0.0759046
P32364	SMY1	YKL079W	-0.172908	0.0759647
P17695	GRX2	YDR513W	0.149709	0.0762619
Q06608		YPR172W	0.370722	0.0762737
P38972	ADE6	YGR061C	0.146123	0.0765098
P00890	CIT1	YNR001C	0.148211	0.0765101
P53912		YNL134C	-0.175624	0.0766093
O13585		YPR089W	-0.199872	0.0766212
P15700	URA6	YKL024C	-0.195818	0.0767698
P13188	GLN4	YOR168W	-0.162522	0.0768715
Q00684	CDC14	YFR028C	0.198847	0.0769371
P47155	ILM1	YJR118C	0.482498	0.0769997
P40152		YNL217W	0.213186	0.0793708
P36159	TRZ1	YKR079C	-0.245009	0.0773235
P19524	MYO2	YOR326W	0.120124	0.0775522
P36078	HOT13	YKL084W	-0.357167	0.0822347
P32767	KAP122	YGL016W	-0.349297	0.0778381
P28834	IDH1	YNL037C	-0.158502	0.0779342
P36516	MRPL3	YMR024W	-0.131576	0.0780423
P47124	HOC1	YJR075W	0.160663	0.078043
P38116	ARL1	YBR164C	0.407772	0.0781503
Q02197	MAK10	YEL053C	-0.345992	0.0827741
P38604	ERG7	YHR072W	-0.195746	0.07819
Q07457	BRE1	YDL074C	-0.150601	0.078365
P45818	ROK1	YGL171W	-0.150216	0.0785483
Q08968	FMP40	YPL222W	0.448032	0.0786217
Q05778	PBA1	YLR199C	0.170182	0.0786375
P13517	CAP2	YIL034C	-0.208749	0.0786964
P47019	ALB1	YJL122W	-0.299109	0.0787402
P32597	STH1	YIL126W	-0.14285	0.0787502
P32388	MRP49	YKL167C	0.290853	0.0789488
P43132	BRE2	YLR015W	-0.263071	0.0792096
P38149	DUG2	YBR281C	0.205056	0.0798999
P40961	PHB1	YGR132C	0.205806	0.0803889
Q08220	GSH2	YOL049W	0.206046	0.0805795
P47082	AVT1	YJR001W	0.185129	0.0812569
P22035	BAS1	YKR099W	-0.317636	0.0819193
Q03305	RMT2	YDR465C	-0.28796	0.0821319
P25616	CTO1	YCR015C	-0.19502	0.0822033
P18962	DAP2	YHR028C	0.166122	0.0823577
P40499	ICE2	YIL090W	-0.313506	0.0825949
P42223	SBE2	YDR351W	-0.347468	0.0847114
Q01329	PTA1	YAL043C	-0.145309	0.082629
P33313	CNS1	YBR155W	-0.170599	0.0826779
P40084	RTR1	YER139C	-0.140093	0.0827315
P53128	MET13	YGL125W	0.655207	0.0874183
P40011		YER010C	0.266833	0.082869
Q06506	RRP9	YPR137W	-0.174181	0.0830001
Q08920	CBC2	YPL178W	-0.329673	0.0830078
P07213	TOM70	YNL121C	0.1431	0.0836765
P23254	TKL1	YPR074C	-0.148332	0.0841517
P24280	SEC14	YMR079W	-0.173875	0.0842432
Q03667	MIX17	YMR002W	0.211698	0.0843351
P53919	NAF1	YNL124W	-0.242985	0.0846601
P41338	ERG10	YPL028W	-0.161099	0.084712
P16892	FUS3	YBL016W	-0.501772	0.0848268
Q02206	RSC4	YKR008W	-0.229644	0.0848498
Q06629	HDA2	YDR295C	-0.19634	0.0850634
P35731	OAR1	YKL055C	0.54872	0.149084
P38958	PET100	YDR079W	-0.251077	0.0929844
P40312	CYB5	YNL111C	-0.352964	0.0852653
Q9URQ3	TAD3	YLR316C	0.312576	0.11674
Q12297	TAF3	YPL011C	-0.298326	0.0875461
Q08685	CLP1	YOR250C	-0.23953	0.0854353
P23287	CNA1	YLR433C	0.20513	0.0856409
Q12004	TFB4	YPR056W	-0.320808	0.129764
P34163	TGL1	YKL140W	0.22722	0.0857354
P22082	SNF2	YOR290C	-0.14869	0.0857766
P40037	HMF1	YER057C	0.227294	0.0858861
P40515	FIS1	YIL065C	-0.274673	0.0859212
P38856	YAP1801	YHR161C	0.359399	0.0860236
P40474	QDR2	YIL121W	-0.227726	0.0881832
P19158	IRA2	YOL081W	-0.212823	0.0861122
Q12033	RIM20	YOR275C	0.346571	0.0862128
P33328	SNC2	YOR327C	-0.523496	0.0865847
P40207	ERG29	YMR134W	-0.335835	0.0866445
P10566	MRS3	YJL133W	0.371141	0.0869849
P32327	PYC2	YBR218C	0.162445	0.0873889
Q03533	TDA1	YMR291W	0.388784	0.0874106
P38805	RPF1	YHR088W	0.203496	0.0876162
P25360	PHO87	YCR037C	0.367806	0.0898048
P07244	ADE5,7	YGL234W	-0.184056	0.0877774
P32783	ABD1	YBR236C	0.198043	0.0878717
P53254	UTP22	YGR090W	-0.163632	0.0879506
Q06449	PIN3	YPR154W	0.349112	0.0882361
P53950	VAC7	YNL054W	-0.329509	0.0882745
P47008	SFH5	YJL145W	0.197268	0.0883165
P47818	CCC1	YLR220W	-0.27201	0.088549
Q08492	BUD21	YOR078W	-0.216388	0.0887546
P39685	POM152	YMR129W	0.129909	0.0887744
P36054	RCN1	YKL159C	-0.563368	0.133335
P25375	PRD1	YCL057W	-0.166203	0.0891008
P42942		YGR210C	-0.247591	0.0892409
Q12405	LPX1	YOR084W	-0.654624	0.0939948
P47017	LSM1	YJL124C	-0.442487	0.0893251
P53599	SSK2	YNR031C	0.231101	0.0893276
P12683	HMG1	YML075C	0.200129	0.0896858
Q3E793		YAL044W-A	-0.292848	0.089709
P37303	GLY1	YEL046C	-0.162422	0.0900755
Q06892	POS5	YPL188W	-0.307256	0.0901435
Q05166	ASM4	YDL088C	-0.191743	0.0901707
P40558	CFD1	YIL003W	-0.417798	0.0902346
P33299	RPT1	YKL145W	-0.187105	0.0904139
Q3E7B7		YDL085C-A	-0.674119	0.102264
Q01976	YSA1	YBR111C	-0.265417	0.090639
Q02724	ULP1	YPL020C	0.411356	0.0906806
P53278		YGR130C	0.246125	0.0910495
P30822	CRM1	YGR218W	0.138824	0.0910572
P28239	PPA2	YMR267W	0.297979	0.0919653
P43621	RET2	YFR051C	-0.188424	0.0921884
P25576	POF1	YCL047C	0.286477	0.0921939
P17064	FCY2	YER056C	0.378043	0.0924738
Q03063	DIG1	YPL049C	-0.146394	0.0925299
P38873	KOG1	YHR186C	0.14099	0.0929766
P39525	CEM1	YER061C	0.218481	0.0930196
P39001	UME6	YDR207C	-0.174445	0.0932685
P40012	HEM14	YER014W	0.16206	0.0935517
P36533	MRPL39	YML009C	0.35397	0.101479
Q05580	HEL2	YDR266C	-0.148966	0.0937643
P52923	AIF1	YNR074C	0.365177	0.0987645
P18759	SEC18	YBR080C	0.129677	0.0943559
P54791	ORC4	YPR162C	0.299824	0.0945921
P0CX54;P0CX53	NA	NA	0.130327	0.0947449
P32328	DBF20	YPR111W	0.262243	0.0952398
Q04179	URH1	YDR400W	0.34369	0.0974353
P52867	PMT5	YDL093W	-0.469519	0.0954219
P10663	MRP2	YPR166C	0.182402	0.0956029
Q12486		YOR131C	-0.387093	0.0959742
Q08193	GAS5	YOL030W	-0.275142	0.0959939
P35182	PTC1	YDL006W	0.174881	0.0961907
P53244	ART5	YGR068C	0.277381	0.107961
P07807	DFR1	YOR236W	0.235442	0.0963071
P36163	OMA1	YKR087C	0.267569	0.0968172
P53725	MPP6	YNR024W	0.231555	0.0968418
P54790	ORC3	YLL004W	-0.384056	0.119959
P10507	MAS1	YLR163C	0.205506	0.0970362
Q12094	TSR3	YOR006C	-0.206605	0.0970809
P22139	RPB10	YOR210W	-0.590531	0.0972491
P38222	RKM3	YBR030W	-0.226949	0.097522
P38795	QNS1	YHR074W	-0.199643	0.0975965
P38859	DNA2	YHR164C	-0.301832	0.0976314
P52911	EXG2	YDR261C	-0.267284	0.0978885
P53860	PDR16	YNL231C	0.174744	0.0980695
P38144	ISW1	YBR245C	-0.123487	0.0990918
P16658	SEN2	YLR105C	0.382995	0.0991149
P39984	HAT2	YEL056W	-0.200918	0.0992231
P01097	INH1	YDL181W	0.300421	0.0996908
Q12517	DCP1	YOL149W	-0.217937	0.0998873
P32791	FRE1	YLR214W	-0.228242	0.0999746
Q99220	YOS9	YDR057W	-0.225065	0.100064
P48589	RPS12	YOR369C	-0.163432	0.100559
Q06549	CDD1	YLR245C	0.211805	0.100851
P38747	OTU2	YHL013C	0.287715	0.100913
Q03153	ATP25	YMR098C	-0.455133	0.100987
P14904	APE1	YKL103C	0.217645	0.101076
P32491	MKK2	YPL140C	-0.2988	0.101288
P27895	CIN8	YEL061C	-0.341382	0.124597
P09798	CDC16	YKL022C	-0.238885	0.109416
P53193	JAC1	YGL018C	-0.226206	0.101762
Q02771	PET117	YER058W	0.424839	0.101945
P25583	KAR4	YCL055W	-0.443733	0.166493
P00817	IPP1	YBR011C	-0.129416	0.102078
P07236	MST1	YKL194C	-0.324905	0.102111
Q08491	SKI7	YOR076C	0.340818	0.102577
Q08686	TUM1	YOR251C	-0.159661	0.103062
Q12344	GYP5	YPL249C	0.19164	0.103536
P47084	MRX12	YJR003C	-0.260775	0.103539
P34167	TIF3	YPR163C	-0.133824	0.10398
P32504	CBF2	YGR140W	-0.479108	0.10428
Q04401	SDH7	YDR511W	0.256325	0.104822
Q12406	ARP7	YPR034W	-0.13343	0.104871
Q04673	SSL1	YLR005W	0.201194	0.105069
Q3E795		YLR361C-A	-0.503163	0.105386
P53173	ERV14	YGL054C	-0.340378	0.137442
P40080	VFA1	YER128W	0.415723	0.107616
Q05533	INM2	YDR287W	0.164323	0.10549
P32505	NAB2	YGL122C	-0.139527	0.105579
P52893	ALT1	YLR089C	0.19927	0.105622
Q92316	OST5	YGL226C-A	0.315395	0.108187
P22804	BET1	YIL004C	0.374397	0.106454
P40516	EFM4	YIL064W	0.198286	0.106483
P38992	SUR2	YDR297W	-0.272557	0.106597
P38627	URA8	YJR103W	0.148653	0.107053
P41895	TFG1	YGR186W	0.145029	0.107113
P36523	MRPL15	YLR312W-A	-0.186987	0.107233
Q12499	NOP58	YOR310C	-0.133573	0.107306
P49687	NUP145	YGL092W	0.115541	0.107408
P51996	YPT32	YGL210W	0.159399	0.107508
Q04066	BNA7	YDR428C	0.343792	0.10778
P32611	RML2	YEL050C	-0.195676	0.108121
P32342	SRP21	YKL122C	-0.392641	0.108257
P47141	RSM26	YJR101W	-0.376715	0.108478
P22214	SEC22	YLR268W	-0.232888	0.108559
Q04922	MFB1	YDR219C	0.174937	0.108611
P04807	HXK2	YGL253W	-0.15014	0.108673
Q02908	ELP3	YPL086C	-0.166173	0.108759
P53125	ITC1	YGL133W	-0.132572	0.109013
P31116	HOM6	YJR139C	-0.125448	0.109079
P39081	PCF11	YDR228C	0.175066	0.109114
P53920	NMA111	YNL123W	0.165709	0.109189
P38877	CTF8	YHR191C	0.968887	0.109782
Q04839	GFD1	YMR255W	-0.333437	0.109861
Q06580	MLC2	YPR188C	0.333607	0.110036
P14743	NMT1	YLR195C	-0.162626	0.110085
P51402	RPL37B	YDR500C	0.17971	0.110102
Q12467	MRX4	YPL168W	-0.351474	0.110111
Q02931	NAN1	YPL126W	-0.140591	0.110244
Q07395	SYO1	YDL063C	-0.237113	0.110289
P38013	AHP1	YLR109W	0.17479	0.110309
P53848	FOL1	YNL256W	-0.150063	0.110467
Q12493	NKP1	YDR383C	0.262472	0.111014
P80428	ARP4	YJL081C	0.139567	0.111335
Q05787	HRD3	YLR207W	-0.209553	0.111502
P47136	BUD4	YJR092W	-0.187416	0.111669
Q12374	NCA2	YPR155C	0.233679	0.111971
P38009	ADE17	YMR120C	0.207041	0.113151
Q03516	RSN1	YMR266W	-0.186506	0.113192
P0C0V8	RPS21A	YKR057W	-0.214781	0.113193
Q04739	GAL83	YER027C	0.392805	0.118037
P53738	TRM112	YNR046W	-0.289526	0.113297
P53925		YNL115C	0.211046	0.113341
P36104	SWD2	YKL018W	-0.251563	0.113528
P27929	NAM9	YNL137C	-0.136882	0.114049
P13185	KIN1	YDR122W	-0.208173	0.114144
Q03218	MMT1	YMR177W	0.255006	0.119117
Q03780		YDR239C	0.144404	0.114567
P32357	AAR2	YBL074C	-0.406195	0.146714
P38081		YBR056W	0.15418	0.11494
Q03290	TFB3	YDR460W	0.446574	0.117217
P25037	UBP1	YDL122W	0.107609	0.11504
P53918	ESBP6	YNL125C	0.301986	0.115134
Q06616		YPR174C	0.238832	0.115161
P32839	BCS1	YDR375C	-0.311943	0.119986
P40045	TDA2	YER071C	0.251538	0.115278
P40986	CDC1	YDR182W	0.174114	0.115296
P40214		YMR144W	0.350975	0.132148
Q05931	SSQ1	YLR369W	0.27956	0.115423
P04050	RPO21	YDL140C	0.1225	0.115664
Q06523		YPR148C	0.139699	0.115694
P40308	TGL3	YMR313C	0.241594	0.11573
P38985	SRP14	YDL092W	0.138941	0.11574
P0C2J1		YPR158C-D	-0.346315	0.115756
P32523	PRP19	YLL036C	0.190749	0.11602
P09032	GCD1	YOR260W	-0.125029	0.116163
P38954	IPT1	YDR072C	-0.424367	0.180784
P22289	QCR9	YGR183C	-0.72989	0.124299
Q05040	FAR8	YMR029C	-0.122538	0.11708
P23503	NAR1	YNL240C	-0.346845	0.117133
P35718	RPC25	YKL144C	-0.251222	0.117425
P53946	ARP5	YNL059C	-0.162836	0.117794
Q06144	ORM2	YLR350W	-0.282165	0.118593
P41810	SEC26	YDR238C	-0.123042	0.118649
P47140	AIM25	YJR100C	0.382049	0.135537
P39676	YHB1	YGR234W	-0.193112	0.118806
P40340	YTA7	YGR270W	-0.137566	0.11882
P53969	SAM50	YNL026W	0.137058	0.119271
P32600	TOR2	YKL203C	0.199433	0.119762
P53317	NOP19	YGR251W	0.419792	0.184355
Q00764	TPS1	YBR126C	0.246347	0.120462
P53870		YNL193W	0.552397	0.128517
P07276	RAD2	YGR258C	0.627322	0.144282
Q06011	ECM19	YLR390W	0.342441	0.121084
P50101	UBP15	YMR304W	0.143033	0.121284
P38791	DYS1	YHR068W	-0.139085	0.12147
P27801	PEP3	YLR148W	0.176287	0.121633
P38342	TSC10	YBR265W	-0.260741	0.121849
P16140	VMA2	YBR127C	-0.118583	0.121946
P15367	SEC11	YIR022W	-0.338041	0.122007
P34226	SKT5	YBL061C	-0.215543	0.122064
P32798	COT1	YOR316C	-0.391233	0.122225
P38321		YBR225W	0.196405	0.122301
Q06628	ATG13	YPR185W	0.384398	0.134269
P40350	ALG5	YPL227C	0.216159	0.122415
P12887	UNG1	YML021C	-0.22067	0.122746
P46988	PFD1	YJL179W	-0.176873	0.12281
Q3E757;P0C0W9	NA	NA	-0.209455	0.122984
P26570	PPZ1	YML016C	0.19365	0.123082
P22213	SLY1	YDR189W	0.13212	0.12352
P25338	MPO1	YGL010W	-0.378724	0.123526
Q06451	TPO3	YPR156C	0.268161	0.123781
P36108	DID4	YKL002W	-0.226245	0.123866
Q03656	SKY1	YMR216C	-0.144265	0.124075
P06775	HIP1	YGR191W	-0.716039	0.147605
P25644	PAT1	YCR077C	-0.173853	0.124334
P53148	SPC105	YGL093W	-0.306431	0.136744
P22211	NPR1	YNL183C	0.178202	0.124899
P06786	TOP2	YNL088W	0.114576	0.12492
P53836	CAF120	YNL278W	-0.136686	0.12587
P16370	RPB3	YIL021W	-0.206473	0.125878
P27705	MIG1	YGL035C	-0.157435	0.126589
P00937	TRP3	YKL211C	-0.135037	0.126755
P08566	ARO1	YDR127W	0.109742	0.126764
P47057	SNX4	YJL036W	0.139068	0.126841
Q03388	VPS72	YDR485C	0.272177	0.131696
Q12000	TMA46	YOR091W	-0.172648	0.127043
P16661	ALG1	YBR110W	0.236242	0.127498
Q08282	PPM2	YOL141W	0.230425	0.130153
Q08634		YOR238W	0.255235	0.12859
P0CH09;P0CH08	NA	NA	-0.676798	0.128611
Q12445	POM34	YLR018C	0.160793	0.128628
P51862	ROM2	YLR371W	0.250741	0.128937
Q08562	ULS1	YOR191W	0.281784	0.133763
P47159		YJR124C	-0.275479	0.193345
P53144		YGL101W	-0.206879	0.129016
P30775	MRF1	YGL143C	0.213778	0.129088
P52891	NUP84	YDL116W	-0.136679	0.129164
Q01590	SED5	YLR026C	0.185851	0.129662
Q02207	FOX2	YKR009C	0.156618	0.130666
P21771	MRPS28	YDR337W	-0.154724	0.130668
P38843	CHS7	YHR142W	0.406412	0.195249
P32317	AFG1	YEL052W	-0.135135	0.130986
P22517	CMK2	YOL016C	0.161775	0.131151
P33418	LOS1	YKL205W	-0.253638	0.131166
Q92325	LAG2	YOL025W	-0.713923	0.175894
Q96VH4	HBN1	YCL026C-B	-0.28545	0.131247
Q06508	LOA1	YPR139C	0.426034	0.131439
P46992		YJL171C	-0.238627	0.131682
P38758	TDA3	YHR009C	0.147674	0.131877
P38205	NCL1	YBL024W	-0.118557	0.131892
Q03434		YML039W	-0.274264	0.132003
Q03362		YDR476C	0.361427	0.132178
Q05998;Q08579	NA	NA	-0.409164	0.132588
Q12450	ERP4	YOR016C	0.151446	0.132616
P28817	EHD3	YDR036C	0.205661	0.133122
P35193	ATG19	YOL082W	0.34617	0.135524
P22135	ATP12	YJL180C	0.200699	0.133739
P40335	PEP8	YJL053W	-0.28104	0.134
P54860	UFD2	YDL190C	0.123466	0.134233
Q07872	ENT4	YLL038C	-0.245038	0.135557
P53616	SUN4	YNL066W	0.484836	0.152397
Q12163	NBP2	YDR162C	0.320063	0.13586
P32660	DNF1	YER166W	0.129262	0.136065
P38219	OLA1	YBR025C	-0.133227	0.136148
P47176	BAT2	YJR148W	0.141591	0.136837
P53177	TYW3	YGL050W	0.223193	0.137152
P38912	TIF11	YMR260C	-0.138688	0.13787
P39521	FHL1	YPR104C	0.325224	0.137886
P53960		YNL040W	0.31361	0.138031
Q12270	RBD2	YPL246C	0.183433	0.138033
P38798	NMD2	YHR077C	-0.202702	0.138346
P32497	NIP1	YMR309C	-0.101285	0.13842
P39925	AFG3	YER017C	0.123803	0.138517
P33749	MSN4	YKL062W	0.294838	0.139344
P25340	ERG4	YGL012W	0.144725	0.139398
Q06344	ESF1	YDR365C	-0.141554	0.139434
Q04341	MIX14	YDR031W	0.254204	0.13982
P49018	GPI8	YDR331W	0.532487	0.139875
P53210		YGR017W	0.161824	0.140431
P47171	HIR3	YJR140C	-0.258361	0.163917
Q12362	RIB2	YOL066C	-0.196986	0.140961
P32917	STE5	YDR103W	0.314837	0.157836
Q12516	SRF1	YDL133W	-0.265643	0.205897
P40496	RSM25	YIL093C	-0.180904	0.142219
P40362	UTP18	YJL069C	-0.165077	0.142304
Q07913	NSE1	YLR007W	-0.784725	0.174368
P40043	RGI1	YER067W	0.445666	0.14263
P36120	DBP7	YKR024C	-0.144701	0.142725
P48567	PUS4	YNL292W	-0.122482	0.142743
P25339	PUF4	YGL014W	-0.166531	0.142909
P47054	NUP192	YJL039C	-0.165715	0.143221
P38306		YBR197C	0.329833	0.145809
P18494	GLN3	YER040W	-0.253472	0.145811
Q12168	ACF2	YLR144C	0.177448	0.143947
P06182	CYC3	YAL039C	0.130638	0.144439
Q06705	CSR1	YLR380W	-0.161825	0.144443
P23594	PPH21	YDL134C	0.248364	0.146898
P00427	COX6	YHR051W	-0.187141	0.144858
P38884	AIM18	YHR198C	-0.33767	0.144922
P20084	MRPL33	YMR286W	-0.258147	0.145005
P40160	RIO2	YNL207W	-0.122139	0.145187
P30619	SEC1	YDR164C	-0.134481	0.145223
P36102	PAN3	YKL025C	-0.188897	0.145264
Q12438	GRX6	YDL010W	0.297858	0.147638
P40459	PAN6	YIL145C	-0.160574	0.145564
P50896	PSP1	YDR505C	-0.137255	0.145669
Q02772	PET191	YJR034W	0.163481	0.145749
P48016	ATH1	YPR026W	0.645531	0.150922
Q02457	TBF1	YPL128C	0.286849	0.146125
P03965	CPA2	YJR109C	0.137823	0.146213
P38626	CBR1	YIL043C	-0.135953	0.14686
P43593	UBP6	YFR010W	-0.151594	0.147665
Q3E785	SDH6	YDR379C-A	0.482665	0.152576
P20435	RPO26	YPR187W	0.184288	0.147836
P11632	NHP6A	YPR052C	-0.248589	0.147863
Q07541		YDL121C	-0.241345	0.147929
Q03956	RAV2	YDR202C	0.224854	0.148237
P20081	FPR1	YNL135C	-0.100844	0.148539
Q04439	MYO5	YMR109W	0.119034	0.148906
P25441	RPC53	YDL150W	-0.218699	0.149313
P53114	NUT1	YGL151W	-0.147028	0.149425
Q08622	GEP3	YOR205C	0.29086	0.157432
Q12250	RPN5	YDL147W	-0.126886	0.149585
Q04958	NTE1	YML059C	-0.147727	0.150181
P47093	LSM8	YJR022W	-0.493983	0.162054
P36069	PMU1	YKL128C	-0.201634	0.15053
P22204	DBF2	YGR092W	0.322201	0.150783
P38113	ADH5	YBR145W	-0.577457	0.155613
P38773;P38774	NA	NA	0.311241	0.150842
P40047	ALD5	YER073W	-0.111198	0.151196
Q06224	YSH1	YLR277C	-0.162407	0.151439
P31334	MRPL9	YGR220C	-0.159613	0.15166
P0CX83;P0CX82	NA	NA	-0.220189	0.152074
Q00246	RHO4	YKR055W	-0.312772	0.156949
P38817	GGA2	YHR108W	0.181538	0.152168
P52918	MSN5	YDR335W	0.12836	0.152647
P41911	GPD2	YOL059W	0.258434	0.15274
P09435	SSA3	YBL075C	0.477178	0.153467
P36000	APL2	YKL135C	0.165373	0.153566
P19658	EXO70	YJL085W	0.207232	0.153858
P40994	ARF3	YOR094W	-0.351372	0.156074
P40327	RPT2	YDL007W	0.11267	0.154491
Q03430	RSM28	YDR494W	0.126564	0.154891
P53829	CAF40	YNL288W	0.375027	0.155072
Q12408	NPC2	YDL046W	0.32596	0.155111
Q08932	RSA1	YPL193W	-0.283183	0.155338
P32419	MDH3	YDL078C	0.138391	0.155437
P38297	FZO1	YBR179C	0.199072	0.155829
Q07953	SDO1	YLR022C	-0.264395	0.156178
P17891	CLC1	YGR167W	0.16385	0.157217
P38691	KSP1	YHR082C	0.187549	0.157598
Q02629	NUP100	YKL068W	0.146997	0.157717
Q03579	LIP1	YMR298W	-0.30896	0.158052
P53893	RIA1	YNL163C	-0.129729	0.158194
P41818	GLC8	YMR311C	0.132142	0.158542
P21576	VPS1	YKR001C	0.138242	0.158667
P40081		YER134C	0.169638	0.158741
P33448	TOM6	YOR045W	0.496716	0.158891
P23248	RPS1B	YML063W	-0.13581	0.158913
Q02516	HAP5	YOR358W	-0.236893	0.159176
P13711	POX1	YGL205W	0.171792	0.159772
P23542	AAT2	YLR027C	-0.123874	0.159808
Q08745	RPS10A	YOR293W	-0.186222	0.159916
P35729	NUP120	YKL057C	-0.208393	0.159926
P41735	CAT5	YOR125C	-0.339502	0.160205
P22579	SIN3	YOL004W	-0.119153	0.160212
P53941	IMP4	YNL075W	-0.121529	0.160325
P36534	MRPL40	YPL173W	-0.154861	0.160519
Q06681	YSP2	YDR326C	0.214514	0.160579
Q08421	ETT1	YOR051C	-0.153452	0.160856
P32773	TOA1	YOR194C	-0.486438	0.16106
P39543	SOP4	YJL192C	-0.645192	0.161644
P53199	ERG26	YGL001C	0.123582	0.161688
Q01519	COX12	YLR038C	0.149253	0.16186
P09959	SWI6	YLR182W	-0.138718	0.162019
P43638	MHP1	YJL042W	0.114313	0.162477
Q04868	ELP6	YMR312W	-0.204437	0.163263
P25372	TRX3	YCR083W	0.191775	0.163333
P46959	GCD14	YJL125C	-0.101987	0.164078
P38193	PSY4	YBL046W	-0.257634	0.16655
Q02642	EGD1	YPL037C	0.241905	0.164696
P39015	STM1	YLR150W	-0.114222	0.165203
Q07963	UBR2	YLR024C	-0.597711	0.182264
P46676	SUM1	YDR310C	-0.136511	0.166271
P53871	DUG3	YNL191W	-0.171361	0.166633
Q08651	ENV9	YOR246C	-0.270008	0.168867
Q03944	VPS64	YDR200C	0.292375	0.169205
Q06631	BFR2	YDR299W	0.176452	0.167251
P0CX48;P0CX47	NA	NA	0.12324	0.16763
P32857	PTM1	YKL039W	-0.237496	0.167822
P40553	DOT5	YIL010W	-0.153115	0.167922
P39998	EDC3	YEL015W	-0.143127	0.16816
P53324	SAY1	YGR263C	0.337427	0.176181
Q12395	DCN1	YLR128W	-0.247378	0.231595
P48353	HLJ1	YMR161W	-0.244239	0.169222
Q06063	DUS4	YLR405W	-0.345146	0.169435
Q99181	HSH49	YOR319W	0.34934	0.200826
P40477	NUP159	YIL115C	0.0925962	0.169597
Q05881		YLR287C	-0.186427	0.169618
P43590		YFR006W	-0.149301	0.169776
P53283	TPO2	YGR138C	0.365654	0.232958
Q03661	ESC1	YMR219W	0.125759	0.17072
P36083		YKL075C	0.178615	0.17125
P21339	MSB1	YOR188W	-0.127261	0.1713
Q06053	DUS3	YLR401C	0.106279	0.171464
Q12049	THP3	YPR045C	-0.226849	0.172083
Q12158	MCD1	YDL003W	-0.183828	0.17242
P0CS90	SSC1	YJR045C	0.121808	0.172445
P25353	NPP1	YCR026C	0.395412	0.203895
P46682	APL6	YGR261C	0.142095	0.172806
P39013	END3	YNL084C	0.163051	0.173161
P57743	LSM3	YLR438C-A	-0.267359	0.178214
P53155		YGL082W	-0.124877	0.173501
P53154	GUP1	YGL084C	0.473012	0.173767
P36015	YKT6	YKL196C	-0.187224	0.173769
P38759	VPS29	YHR012W	0.161737	0.174406
Q03124	RSC9	YML127W	-0.154421	0.174702
P54781	ERG5	YMR015C	0.121457	0.174742
P22543	VPS34	YLR240W	0.371625	0.191356
Q12387	MDM20	YOL076W	0.116756	0.174938
P54858	DOS2	YDR068W	0.115594	0.174989
P53192	GET1	YGL020C	-0.141686	0.175594
P16861	PFK1	YGR240C	-0.132515	0.175632
P48234	ENP2	YGR145W	-0.121373	0.175659
P15891	ABP1	YCR088W	0.110884	0.176586
P41058	RPS29B	YDL061C	-0.236496	0.17722
P39005	KRE9	YJL174W	-0.36745	0.179501
P08525	QCR8	YJL166W	0.227143	0.178104
Q00776	APM1	YPL259C	0.261532	0.178108
Q02821	SRP1	YNL189W	-0.136005	0.178165
P32644	ECM32	YER176W	-0.228723	0.178314
Q02939	TFB2	YPL122C	-0.17582	0.178487
P33892	GCN1	YGL195W	-0.0962443	0.17896
P12754	GCD2	YGR083C	-0.20308	0.179031
Q03081	MET31	YPL038W	-0.266083	0.191836
Q04223		YMR130W	-0.210283	0.180366
P32621	GDA1	YEL042W	-0.132564	0.180569
P38172	MRX3	YBL095W	0.340659	0.189192
P06785	CDC21	YOR074C	0.102838	0.182303
Q12159	YRA1	YDR381W	-0.11841	0.182691
Q02725	VTC3	YPL019C	0.180357	0.182696
Q12040		YOR283W	0.117776	0.183037
P22217	TRX1	YLR043C	0.181472	0.183683
Q12320	GLO4	YOR040W	0.318928	0.184375
P32770	NRP1	YDL167C	-0.198567	0.184393
P09547	SWI1	YPL016W	-0.115522	0.184471
P24279	MCM3	YEL032W	-0.121135	0.184588
P38636	ATX1	YNL259C	-0.388054	0.185396
P53885	MDG1	YNL173C	0.123838	0.186192
P47077	NOP9	YJL010C	-0.14273	0.186646
Q01802	AAT1	YKL106W	0.23753	0.187246
Q12494	KCS1	YDR017C	0.132168	0.187277
P22148	MSN1	YOL116W	0.177529	0.188018
P20053	PRP4	YPR178W	0.147277	0.188294
P38139	LDH1	YBR204C	-0.212886	0.188569
P40357	SEC9	YGR009C	-0.130995	0.188744
P38302	NTC20	YBR188C	0.54644	0.19662
P46673	NUP85	YJR042W	-0.190561	0.189069
P39677	MEF2	YJL102W	-0.14455	0.189146
Q12150	CSF1	YLR087C	0.286828	0.20071
P53256	RRP46	YGR095C	0.253555	0.189431
Q06107		YPR114W	0.12417	0.189515
P33310	MDL1	YLR188W	-0.19686	0.18973
Q06071	BLS1	YLR408C	0.301532	0.220454
Q05924	DCR2	YLR361C	0.261515	0.19191
P37370	VRP1	YLR337C	-0.142918	0.1898
P29952	PMI40	YER003C	0.0992445	0.189846
P32466	HXT3	YDR345C	0.201409	0.212384
Q07549	SNA4	YDL123W	0.234667	0.251471
P53265		YGR111W	-0.106518	0.190324
P15442	GCN2	YDR283C	-0.182694	0.190415
Q07824	TPO1	YLL028W	0.261593	0.19254
P06174	HEM4	YOR278W	-0.126418	0.190642
Q04772	IRC21	YMR073C	-0.23873	0.190753
P25631		YCR051W	0.129053	0.190933
P06773	DCD1	YHR144C	-0.165648	0.191781
Q12375	ORT1	YOR130C	-0.64262	0.207934
P06778	RAD52	YML032C	-0.202879	0.191797
P04786	TOP1	YOL006C	0.113946	0.192732
Q07938	MEU1	YLR017W	-0.124601	0.192876
P06102	NOT3	YIL038C	-0.121838	0.193148
P32569	SRB4	YER022W	0.165504	0.193353
P39515	TIM17	YJL143W	-0.366593	0.193819
P38787	PAN5	YHR063C	-0.122736	0.193823
P38851	LAM1	YHR155W	0.251583	0.210314
P40048	PTP3	YER075C	-0.170618	0.194289
P38202		YBL028C	-0.217103	0.194526
P25344	STE50	YCL032W	0.188241	0.19471
Q05518	PAL1	YDR348C	-0.210342	0.195262
P53852		YNL247W	-0.104255	0.195803
P50945	MIC27	YNL100W	-0.146871	0.196081
P12385	SUP45	YBR143C	0.114017	0.196412
Q04779	RCO1	YMR075W	-0.13585	0.196505
P11972	SST2	YLR452C	-0.409556	0.196642
P32366	VMA6	YLR447C	-0.136929	0.196891
P41814	GCD10	YNL062C	-0.188453	0.196923
P53538	SSU72	YNL222W	0.26602	0.197102
P19955	YMR31	YFR049W	0.160858	0.197452
P38196	FUI1	YBL042C	-0.22076	0.199911
P53730	ALG12	YNR030W	-0.224655	0.197844
Q03503	MAK3	YPR051W	0.204171	0.199004
P09436	ILS1	YBL076C	0.108031	0.199193
P38177		YBL086C	0.249229	0.199342
P38439	LEO1	YOR123C	0.184275	0.199634
Q12029	FSF1	YOR271C	-0.189619	0.199868
P32562	CDC5	YMR001C	-0.182247	0.21129
P06634	DED1	YOR204W	0.0932449	0.200462
P49089	ASN1	YPR145W	0.125954	0.20058
Q03677	ADI1	YMR009W	0.156866	0.200681
P21147	OLE1	YGL055W	-0.166213	0.200689
Q12164	POM33	YLL023C	0.280826	0.201171
Q04847	ROY1	YMR258C	0.384959	0.203576
P32643	TMT1	YER175C	0.17529	0.201864
Q12129	NMD4	YLR363C	0.236405	0.201982
Q8J0M4		YCL012C	-0.224951	0.202467
P36162	DAD2	YKR083C	0.283126	0.203552
P53727	BUD17	YNR027W	-0.27561	0.205909
P36520	MRPL10	YNL284C	-0.190096	0.203999
P80210	ADE12	YNL220W	0.0953298	0.20411
P40066	GLE2	YER107C	-0.0956448	0.204851
P07263	HTS1	YPR033C	0.102358	0.205325
P34243	HCS1	YKL017C	0.229179	0.205489
P38753	HSE1	YHL002W	0.116244	0.206007
P38208	POP8	YBL018C	-0.139623	0.208115
P38775		YHR045W	0.191115	0.206225
Q03071	ELC1	YPL046C	0.275259	0.217653
P39969	BOI2	YER114C	0.131456	0.206576
P53262	VOA1	YGR106C	-0.201564	0.206638
Q12277	RRP42	YDL111C	-0.210345	0.206837
P40038	PCL6	YER059W	0.153546	0.209028
P53091	MCM6	YGL201C	0.119179	0.207245
P25368	RRP7	YCL031C	-0.136105	0.207405
P32656	GCG1	YER163C	0.228756	0.209599
P08432	SPE1	YKL184W	0.238451	0.249605
Q99297	ODC2	YOR222W	-0.252405	0.208318
P48510	DSK2	YMR276W	0.160743	0.208361
P38874	IKI1	YHR187W	0.163483	0.208369
P0CX38;P0CX37	NA	NA	-0.0921787	0.208645
P54838	DAK1	YML070W	0.116102	0.208802
P0CX28;P0CX27	NA	NA	0.166869	0.209028
P06197	PIS1	YPR113W	-0.239169	0.211257
P32476	ERG1	YGR175C	-0.11683	0.209537
P23585	HXT2	YMR011W	-0.550531	0.2175
P17106	CBF1	YJR060W	0.151622	0.210046
P53973	HDA1	YNL021W	-0.158493	0.210277
Q08921	TCO89	YPL180W	-0.21355	0.210419
P06782	SNF1	YDR477W	0.14018	0.210753
Q02608	MRPS16	YPL013C	-0.240614	0.210804
P47190	PMT3	YOR321W	-0.171191	0.212031
P38961	RRP8	YDR083W	-0.145016	0.212182
P35725		YKL063C	0.147014	0.212464
P21306	ATP15	YPL271W	-0.193918	0.212501
P13134	KEX2	YNL238W	0.322612	0.242408
Q03954	SPC19	YDR201W	0.330053	0.212976
P40069	KAP123	YER110C	0.0937626	0.213044
P53075	SHE10	YGL228W	-0.137977	0.214156
P50094	IMD4	YML056C	0.1263	0.21459
Q08649	ESA1	YOR244W	-0.163401	0.219147
P11633	NHP6B	YBR089C-A	0.310163	0.214813
P53865	CNM67	YNL225C	0.121176	0.2154
P32571	DOA4	YDR069C	0.252123	0.220521
P39994		YEL020C	0.232987	0.216494
P27614	CPS1	YJL172W	-0.127664	0.216558
P54115	ALD6	YPL061W	-0.104942	0.216592
P25038	IFM1	YOL023W	0.221357	0.2171
P14180	CHS2	YBR038W	-0.183594	0.217687
P36141	FMP46	YKR049C	-0.191483	0.217868
P38818	CTM1	YHR109W	-0.314178	0.234041
Q08045	LCL2	YLR104W	-0.201787	0.218749
P18409	MDM10	YAL010C	0.386111	0.230062
P36124	SET3	YKR029C	-0.184362	0.219126
P38810	SFB3	YHR098C	-0.092934	0.219191
P89886	TMA20	YER007C-A	0.108563	0.219497
P40454	RRD1	YIL153W	0.290443	0.223996
P54113	ADE16	YLR028C	-0.108056	0.219762
Q06324	MMR1	YLR190W	-0.232433	0.220123
Q07878	VPS13	YLL040C	0.100247	0.220716
P32353	ERG3	YLR056W	0.168949	0.221026
Q02199	NUP49	YGL172W	-0.174321	0.221413
P48362	HGH1	YGR187C	0.117431	0.221428
P53334	SCW4	YGR279C	-0.151861	0.221439
Q00873	CYT2	YKL087C	0.130772	0.221577
P32904	MRPL6	YHR147C	-0.0973597	0.221753
P25573	MGR1	YCL044C	0.154155	0.222048
P53337	ERV29	YGR284C	0.340836	0.223229
Q99216	PNO1	YOR145C	-0.107305	0.223952
P25623	SYP1	YCR030C	0.0941479	0.224203
P04802	DPS1	YLL018C	0.090613	0.224333
Q12057	PIN2	YOR104W	0.216564	0.282884
P53072	TAN1	YGL232W	0.136898	0.224435
P53255	DRN1	YGR093W	-0.14813	0.225153
P34087	RPB7	YDR404C	-0.160076	0.22516
P38066	RIB1	YBL033C	0.106371	0.225382
Q03266	ABZ2	YMR289W	0.206859	0.226038
P46989	ATG27	YJL178C	0.15426	0.2261
P27637	BUD14	YAR014C	0.16865	0.226319
P23595	PPH22	YDL188C	-0.212563	0.226568
P38701	RPS20	YHL015W	0.1288	0.226897
P53316		YGR250C	0.112314	0.227101
P41811	SEC27	YGL137W	-0.130144	0.227908
P32902	MRP4	YHL004W	0.116065	0.228188
Q12263	GIN4	YDR507C	0.114978	0.228258
P15108	HSC82	YMR186W	-0.0994691	0.228455
P40416	ATM1	YMR301C	0.117956	0.228633
P21827	SRM1	YGL097W	0.111442	0.228675
P36224	JNM1	YMR294W	-0.422067	0.228801
P54999	SMX3	YPR182W	0.31433	0.239687
Q03016	GIP3	YPL137C	0.389805	0.229157
P30624	FAA1	YOR317W	-0.0979571	0.229289
P02557	TUB2	YFL037W	0.0929023	0.229719
P53981		YNL010W	-0.15608	0.230321
Q03441	RMD1	YDL001W	0.253208	0.230431
Q99312	ISN1	YOR155C	-0.153948	0.230598
Q05854		YLR278C	0.131085	0.241761
P38260	FES1	YBR101C	-0.151416	0.231187
P00560	PGK1	YCR012W	0.104172	0.232588
Q06218	DBP9	YLR276C	-0.0918329	0.233278
P40017	YAT2	YER024W	0.424097	0.235437
Q12480	AIM45	YPR004C	-0.136013	0.233725
P20049	TYR1	YBR166C	-0.120828	0.233738
P46957	POL31	YJR006W	-0.220503	0.233966
P17536	TPM1	YNL079C	0.111998	0.234359
P41834	UFE1	YOR075W	-0.264754	0.236609
P36009	DHR2	YKL078W	-0.31175	0.234651
P38142		YBR241C	0.230187	0.255715
P32333	MOT1	YPL082C	-0.118784	0.234966
P23797	GPI12	YMR281W	0.2728	0.242469
Q04599	MRPL1	YDR116C	0.0924119	0.23539
Q08817	SOG2	YOR353C	-0.207986	0.235547
P07806	VAS1	YGR094W	-0.0770638	0.235619
P0CX34;P0CX33	NA	NA	-0.193708	0.235835
P39955	SAP1	YER047C	0.245851	0.235883
P36156	ECM4	YKR076W	0.171265	0.236022
P11154	PYC1	YGL062W	-0.0839937	0.236044
Q06512	NOC4	YPR144C	0.14467	0.236171
P28737	MSP1	YGR028W	0.231999	0.23619
P22203	VMA4	YOR332W	0.0790973	0.236229
Q06835	RDS3	YPR094W	0.325937	0.243701
Q12674	DNF3	YMR162C	0.132186	0.23668
P54839	ERG13	YML126C	-0.0960031	0.236853
[truncated: 1,792 more rows]

## Sheet: comparison_glycerol (Fig. S4B)
SysName	StdName	UniprotID	log2 (ubc8_glycerol / WT glycerol)	p-value.adjusted (ubc8_glycerol / WT_glycerol)
YER062C	GPP2	P40106	1.66205	5.04762e-09
YGR043C	NQM1	P53228	1.606	1.12131e-08
YML088W	UFO1	Q04511	-2.45324	2.99341e-05
YLR149C		Q99296	2.27266	8.07987e-07
YMR250W	GAD1	Q04792	1.1223	2.98409e-08
YIL053W	GPP1	P41277	1.31996	2.98818e-08
YMR169C	ALD3	P54114	1.54103	1.64572e-07
YNL160W	YGP1	P38616	1.30563	2.03231e-07
YOR120W	GCY1	P14065	1.11352	2.61808e-07
YGR088W	CTT1	P06115	1.41469	3.8258e-07
YBR208C	DUR1,2	P32528	1.89561	4.48994e-07
YMR105C	PGM2	P37012	1.14726	6.34347e-07
YPR160W	GPH1	P06738	0.786288	6.37109e-07
YHR216W	IMD2	P38697	-1.42341	7.9264e-07
YBR072W	HSP26	P15992	1.69369	8.61739e-07
YMR196W		Q04336	0.997767	8.96151e-07
YOL126C	MDH2	P22133	0.762498	9.84257e-07
YJL101C	GSH1	P32477	1.00303	1.16266e-06
YJL052W	TDH1	P00360	1.0442	2.1287e-06
YMR090W		Q04304	1.25803	2.13323e-06
YDR380W	ARO10	Q06408	0.6547	2.31312e-06
YDR019C	GCV1	P48015	0.967494	2.47076e-06
YDR070C	FMP16	Q12497	1.46582	2.54532e-06
YML128C	MSC1	Q03104	1.0463	2.57208e-06
YEL046C	GLY1	P37303	0.716472	2.73405e-06
YOR043W	WHI2	P12611	3.28932	0.000152265
YML100W	TSL1	P38427	0.798448	3.22441e-06
YOR297C	TIM18	Q08749	1.33429	0.0029248
YNR034W-A	EGO4	Q3E841	1.30272	3.80585e-06
YJR137C	MET5	P47169	0.672395	4.15099e-06
YIL136W	OM45	P16547	0.677243	4.15512e-06
YGR256W	GND2	P53319	1.86317	2.32669e-05
YFR053C	HXK1	P04806	0.578257	4.61667e-06
YGR248W	SOL4	P53315	1.56655	8.48193e-06
YHR087W	RTC3	P38804	1.54491	5.27304e-06
YJR025C	BNA1	P47096	0.689381	5.8808e-06
YHL021C	AIM17	P23180	0.961798	6.43763e-06
YBR169C	SSE2	P32590	0.770023	6.66962e-06
YMR174C	PAI3	P01094	2.11921	1.2298e-05
YDL124W		Q07551	0.695347	7.78667e-06
YDR084C	TVP23	P38962	0.96209	0.00140736
YDR391C		Q04170	0.69545	8.89964e-06
YBL084C	CDC27	P38042	-1.17444	0.00438111
YDL222C	FMP45	Q07651	0.912855	0.000755824
YER042W	MXR1	P40029	0.674472	1.46946e-05
YGL156W	AMS1	P22855	1.00563	1.57997e-05
YER103W	SSA4	P22202	0.753656	1.93278e-05
YLR058C	SHM2	P37291	0.600826	1.93481e-05
YDR258C	HSP78	P33416	0.628652	2.12796e-05
YBR054W	YRO2	P38079	1.40975	3.79582e-05
YLL026W	HSP104	P31539	0.576009	3.42844e-05
YAL044C	GCV3	P39726	0.754359	3.52161e-05
YFL014W	HSP12	P22943	0.641084	3.82359e-05
YNL274C	GOR1	P53839	0.745342	4.05213e-05
YKL096W	CWP1	P28319	-0.773728	4.17408e-05
YHR137W	ARO9	P38840	-0.457979	4.25775e-05
YDR453C	TSA2	Q04120	1.23826	4.98319e-05
YLR460C		P54007	-0.773329	6.84753e-05
YAL036C	RBG1	P39729	-0.454136	6.98314e-05
YDR265W	PEX10	Q05568	1.46089	0.00758482
YLR074C	BUD20	Q08004	-0.619706	7.78755e-05
YDR001C	NTH1	P32356	0.547848	7.8687e-05
YDR171W	HSP42	Q12329	0.918123	8.47781e-05
YML076C	WAR1	Q03631	-0.969445	0.00795833
YOR303W	CPA1	P07258	1.4318	8.7595e-05
YGL157W	ARI1	P53111	-1.03204	8.88702e-05
YMR318C	ADH6	Q04894	-0.50631	9.01988e-05
YGR254W	ENO1	P00924	0.515592	9.66758e-05
YJR096W		P47137	0.80575	0.000102709
NA	NA	P0CX09;P0CX08	1.39014	0.0023337
YHR049W	FSH1	P38777	-0.538362	0.000139923
YER018C	SPC25	P40014	-0.76692	0.000144589
YBR056W		P38081	0.489081	0.000150715
YDL134C	PPH21	P23594	-0.829333	0.000207411
YKR046C	PET10	P36139	0.572635	0.000163031
YDL204W	RTN2	Q12443	1.96704	0.000165454
YMR001C	CDC5	P32562	-0.539758	0.000646922
YBR057C	MUM2	P38236	-0.757624	0.000179006
YDR059C	UBC5	P15732	1.12978	0.000781704
YLR178C	TFS1	P14306	0.817107	0.000229031
YDR279W	RNH202	Q05635	0.562781	0.000229059
YIL057C	RGI2	P40188	-1.01374	0.00189173
YDR079W	PET100	P38958	-0.537061	0.000581381
YCL040W	GLK1	P17709	0.403786	0.000265389
YMR266W	RSN1	Q03516	-0.549612	0.000273441
YDR074W	TPS2	P31688	0.44803	0.000290587
YDL240W	LRG1	P35688	-0.388818	0.000292313
YLR413W	INA1	Q06689	-1.61306	0.000293075
YLR392C	ART10	P18634	0.841528	0.012232
YDL085W	NDE2	Q07500	1.09332	0.00101858
YDL022W	GPD1	Q00055	0.549008	0.000323748
YNL241C	ZWF1	P11412	0.491607	0.000327914
YPR127W		Q06494	0.41449	0.00034468
YML055W	SPC2	Q04969	-0.597835	0.000354045
YDR068W	DOS2	P54858	0.390783	0.000359437
YCL045C	EMC1	P25574	-0.636162	0.000363041
YLL024C	SSA2	P10592	-0.422712	0.000368608
YDR251W	PAM1	P37304	0.564621	0.000393875
YLR348C	DIC1	Q06143	-0.641572	0.00121866
YPL245W		Q12179	-0.720546	0.000423427
YNL173C	MDG1	P53885	0.420353	0.000437563
YJL141C	YAK1	P14680	0.623847	0.000442401
YJR075W	HOC1	P47124	-0.394417	0.000464118
YLR258W	GSY2	P27472	0.415315	0.000478453
YGR271W	SLH1	P53327	0.493966	0.00048467
YIR038C	GTT1	P40582	0.493778	0.000488065
YKR010C	TOF2	Q02208	0.791594	0.0146798
YLR328W	NMA1	Q06178	-0.420385	0.000543997
YGL012W	ERG4	P25340	-0.421788	0.000565681
YDL198C	GGC1	P38988	-0.486164	0.000573303
YGR166W	TRS65	P32893	-0.665438	0.00160163
YOR086C	TCB1	Q12466	0.298406	0.000605089
YOR244W	ESA1	Q08649	-0.617631	0.00100916
YDL045C	FAD1	P38913	-0.714115	0.00132963
YDL223C	HBT1	Q07653	1.90055	0.000661707
YDL192W	ARF1	P11076	-0.353387	0.000670481
YGR147C	NAT2	P37293	-0.537944	0.000677115
YKL103C	APE1	P14904	0.552164	0.000685814
NA	NA	P53824;P43545	0.627923	0.00069706
YOR233W	KIN4	Q01919	-0.513392	0.000697462
YKR049C	FMP46	P36141	0.661264	0.000699858
YGR008C	STF2	P16965	0.844046	0.000725606
YDR308C	SRB7	P47822	0.571817	0.000727835
YNL005C	MRP7	P12687	-0.37558	0.000731457
YAL060W	BDH1	P39714	0.546819	0.000746361
YMR153W	NUP53	Q03790	-0.446655	0.000752014
YNR041C	COQ2	P32378	-0.752281	0.0170575
YHR096C	HXT5	P38695	0.753821	0.00271362
YDR495C	VPS3	P23643	0.482524	0.000956538
YOR006C	TSR3	Q12094	-0.507879	0.000792729
YGR287C	IMA1	P53051	0.68449	0.00397911
YBR286W	APE3	P37302	0.463534	0.000811426
YBR151W	APD1	P38281	0.372639	0.000821457
YBL013W	FMT1	P32785	-0.958737	0.00130525
YJR016C	ILV3	P39522	-0.428729	0.000870599
YKL127W	PGM1	P33401	-0.487404	0.000884728
YBR024W	SCO2	P38072	0.455088	0.000887724
YFR034C	PHO4	P07270	-0.854923	0.00428554
YBR149W	ARA1	P38115	0.377845	0.000910852
YJR004C	SAG1	P20840	0.698906	0.00111071
YJR067C	YAE1	P47118	-0.593092	0.000931235
YFR030W	MET10	P39692	0.492548	0.000948682
YLR432W	IMD3	P50095	-0.534531	0.000963083
YML056C	IMD4	P50094	-0.414255	0.000987048
YHR060W	VMA22	P38784	-0.565557	0.000995092
YGL037C	PNC1	P53184	0.858888	0.000997077
YFR017C	IGD1	P43598	0.785805	0.00243712
YFL013C	IES1	P43579	0.505132	0.00100168
YLR197W	NOP56	Q12460	-0.294247	0.00101053
YMR189W	GCV2	P49095	0.5147	0.00101672
YDR513W	GRX2	P17695	0.330067	0.00103302
YHR104W	GRE3	P38715	0.380566	0.00103479
YML101C	CUE4	Q04201	-0.748499	0.00106202
YDL182W	LYS20	P48570	0.377873	0.00107297
YJR055W	HIT1	P46973	-1.06379	0.019616
YDR255C	RMD5	Q12508	0.540632	0.00208325
YKL150W	MCR1	P36060	0.352278	0.0011408
YLR450W	HMG2	P12684	0.489487	0.00115234
YNR007C	ATG3	P40344	0.646189	0.0012041
YPL004C	LSP1	Q12230	0.362694	0.00125987
YKL019W	RAM2	P29703	-0.5249	0.00126128
YEL071W	DLD3	P39976	0.395667	0.00127686
YNL280C	ERG24	P32462	0.647237	0.00153318
YKL192C	ACP1	P32463	0.478976	0.00130526
YOR289W		Q12012	0.576354	0.00135039
YDR152W	GIR2	Q03768	-0.361252	0.00136663
YBL064C	PRX1	P34227	0.371387	0.00136804
YLR312C	ATG39	Q06159	0.693678	0.0215835
YGL194C	HOS2	P53096	0.377214	0.00142449
YDR032C	PST2	Q12335	0.352303	0.00147716
YDL067C	COX9	P07255	-0.734034	0.00155196
YMR131C	RRB1	Q04225	-0.335179	0.00155229
YMR215W	GAS3	Q03655	-0.397243	0.00155848
YKL142W	MRP8	P35719	0.338968	0.00156151
YKR007W	MEH1	Q02205	-0.341318	0.00158232
YNL306W	MRPS18	P42847	-0.407104	0.00158354
YNL015W	PBI2	P0CT04	0.453553	0.00158491
YLR248W	RCK2	P38623	-0.388116	0.00158751
YGL205W	POX1	P13711	-0.462341	0.00159476
YNL259C	ATX1	P38636	1.11217	0.00161379
YNL098C	RAS2	P01120	0.390131	0.00161419
YKL151C		P36059	0.76364	0.00165382
YPL050C	MNN9	P39107	0.444256	0.00165462
YHR037W	PUT2	P07275	0.33175	0.00170407
YOR385W		Q08909	-0.468204	0.00481606
YLR270W	DCS1	Q06151	0.392368	0.00172724
YKL040C	NFU1	P32860	-0.344867	0.00172744
YIL045W	PIG2	P40187	0.44229	0.00928576
YJR059W	PTK2	P47116	0.389829	0.00173663
YMR202W	ERG2	P32352	-0.54003	0.00176513
YGR194C	XKS1	P42826	0.278392	0.00178212
YMR081C	ISF1	P32488	0.82685	0.0146448
YGL226W	MTC3	P53077	-0.535158	0.00263072
YBR262C	MIC12	P38341	-0.428631	0.00191249
YPL203W	TPK2	P06245	0.374104	0.00196139
YFR015C	GSY1	P23337	0.381938	0.00198225
YLR109W	AHP1	P38013	0.395709	0.00202815
YML009C	MRPL39	P36533	0.666279	0.00341882
YBR053C		P38235	0.366682	0.00203992
YNL286W	CUS2	P53830	-0.775773	0.0152651
YOR166C	SWT1	Q12104	0.658492	0.0250377
YGL171W	ROK1	P45818	-0.303695	0.00209353
YMR097C	MTG1	Q03151	-0.439736	0.0104205
YPR091C	NVJ2	Q06833	0.305951	0.00214884
YPL123C	RNY1	Q02933	0.493545	0.00215289
YGR237C		P50089	0.527435	0.00250717
YDR155C	CPR1	P14832	0.319622	0.00216645
YDR461C-A		Q2V2P7	0.458132	0.0105578
YLR417W	VPS36	Q06696	0.966924	0.025776
YKR097W	PCK1	P10963	-0.441406	0.00223049
YML022W	APT1	P49435	-0.513593	0.00225244
YGL253W	HXK2	P04807	-0.333128	0.0022567
YGR123C	PPT1	P53043	-0.37555	0.00227693
YEL011W	GLC3	P32775	-0.327269	0.00228159
YEL056W	HAT2	P39984	-0.428757	0.00239585
YLR303W	MET17	P06106	0.387969	0.00240992
YNL183C	NPR1	P22211	0.41091	0.00243204
YGL091C	NBP35	P52920	-0.305556	0.00243664
YKL174C	TPO5	P36029	-0.3641	0.00497372
YLR231C	BNA5	Q05979	0.363465	0.00248603
YMR024W	MRPL3	P36516	-0.258354	0.00253752
YGL110C	CUE3	P53137	0.509543	0.00254459
YNL194C		P40169	0.972334	0.017027
YKL178C	STE3	P06783	0.964835	0.00350537
YOR283W		Q12040	0.314064	0.00259246
YPL132W	COX11	P19516	-0.490669	0.00260291
YJL020C	BBC1	P47068	0.301391	0.00260756
YAL039C	CYC3	P06182	-0.31344	0.0027054
YLR260W	LCB5	Q06147	0.483923	0.00270639
YAL005C	SSA1	P10591	0.36357	0.00271893
YHR197W	RIX1	P38883	-0.370958	0.00273737
YPR149W	NCE102	Q12207	0.605289	0.00273821
YDR351W	SBE2	P42223	0.665395	0.00315549
YPL171C	OYE3	P41816	-0.440983	0.00274334
YCR030C	SYP1	P25623	0.274473	0.00274675
YER033C	ZRG8	P40021	0.543582	0.00554263
YDR090C		Q03193	0.838838	0.0123803
YDR321W	ASP1	P38986	-0.410292	0.00291927
YDR016C	DAD1	Q12248	0.484145	0.018228
YMR175W	SIP18	P50263	1.66142	0.0093056
YAL017W	PSK1	P31374	0.435866	0.00299111
YOR230W	WTM1	Q12363	0.275951	0.00306423
YGR279C	SCW4	P53334	-0.431892	0.00311632
YIL155C	GUT2	P32191	0.370983	0.00311662
YLR080W	EMP46	Q12396	0.560599	0.007524
YLR229C	CDC42	P19073	-0.503926	0.00319057
YPL247C		Q12523	0.824573	0.00426186
YBR117C	TKL2	P33315	1.26075	0.00337524
YOR212W	STE4	P18851	0.406642	0.00338995
YGL101W		P53144	-0.459738	0.00340155
YKL062W	MSN4	P33749	-0.674181	0.00341448
YPR036W	VMA13	P41807	0.299102	0.00349309
YGL066W	SGF73	P53165	-0.308874	0.0035391
YJR104C	SOD1	P00445	0.313856	0.00356617
YJL006C	CTK2	P46962	0.600212	0.0142504
YLR323C	CWC24	P53769	-1.06362	0.0107463
YDL130W-A	STF1	P01098	0.601634	0.00387905
YGR208W	SER2	P42941	-0.508763	0.00388549
YOR173W	DCS2	Q12123	0.929286	0.00391869
YMR270C	RRN9	P53437	-0.699554	0.00881338
YMR110C	HFD1	Q04458	0.371653	0.00395865
YLR435W	TSR2	Q06672	-0.371935	0.00396471
YOL103W-B		Q12273	-0.530834	0.00400789
YER176W	ECM32	P32644	-0.563647	0.00408379
YDR407C	TRS120	Q04183	0.446533	0.00427164
YDR072C	IPT1	P38954	-1.32122	0.0338573
YOR215C	AIM41	Q12032	0.549351	0.00432133
YOR259C	RPT4	P53549	-0.259116	0.00435718
YPR018W	RLF2	Q12495	-0.377184	0.00437128
YJR129C	EFM3	P47163	-0.374303	0.00438936
YLR245C	CDD1	Q06549	-0.415183	0.0044106
YPL013C	MRPS16	Q02608	-0.632683	0.00445387
YGR280C	PXR1	P53335	-0.317248	0.00449007
YHR196W	UTP9	P38882	-0.236422	0.00458097
YOL019W		Q08157	0.372943	0.00464707
YBR126C	TPS1	Q00764	0.509163	0.00465041
YPR046W	MCM16	Q12262	-0.608539	0.00533491
YDR468C	TLG1	Q03322	0.376577	0.00475422
YMR313C	TGL3	P40308	0.488661	0.0048764
YDL178W	DLD2	P46681	0.267863	0.00490083
YDL149W	ATG9	Q12142	0.858424	0.0358471
YOL016C	CMK2	P22517	0.341621	0.00494775
YDL006W	PTC1	P35182	-0.33139	0.0049649
YIL051C	MMF1	P40185	0.323849	0.00504635
YGL174W	BUD13	P46947	0.379956	0.0051037
YMR015C	ERG5	P54781	0.286567	0.00510707
YLR115W	CFT2	Q12102	-0.340309	0.00522888
YMR203W	TOM40	P23644	-0.367228	0.00523045
YMR264W	CUE1	P38428	-0.339695	0.00527456
YKL001C	MET14	Q02196	0.640355	0.0178938
YLL040C	VPS13	Q07878	0.261901	0.00537799
YOR236W	DFR1	P07807	-0.440217	0.00541865
YLR218C	COA4	Q05809	0.860603	0.0252438
YKR092C	SRP40	P32583	-0.398357	0.00563167
YDR161W	ACL4	Q03771	-0.38033	0.00575888
YJL122W	ALB1	P47019	-0.519827	0.00578635
YOR115C	TRS33	Q99394	-0.336339	0.00581126
YPL193W	RSA1	Q08932	-0.622803	0.005812
YCL064C	CHA1	P25379	0.482077	0.00583021
YBR028C	YPK3	P38070	-0.432732	0.00583187
YKL065C	YET1	P35723	0.513818	0.00584174
NA	NA	P53341;P38158	0.644284	0.00587032
YJL133C-A		Q3E7A3	0.734303	0.0119199
YPR169W	JIP5	Q06214	-0.279027	0.00590341
YJR112W	NNF1	P47149	-0.56553	0.00592119
YPR115W	RGC1	Q06108	0.495917	0.00593471
YGL058W	RAD6	P06104	-0.817679	0.0100105
YHR083W	SAM35	P14693	0.33293	0.00594581
YBR089C-A	NHP6B	P11633	0.786473	0.00595275
YPR159W	KRE6	P32486	-0.373161	0.00595283
YNL087W	TCB2	P48231	-0.322995	0.00605056
YOR301W	RAX1	Q08760	-0.515189	0.00608134
YMR135C	GID8	P40208	0.445486	0.00608438
YML015C	TAF11	Q04226	-0.462201	0.00609702
YOR020W-A		Q3E824	0.497042	0.0061486
YGL191W	COX13	P32799	-0.368035	0.00619024
YNL115C		P53925	0.407972	0.00619337
YLR206W	ENT2	Q05785	-0.275455	0.00619843
YMR107W	SPG4	Q04438	0.903615	0.026848
YJL005W	CYR1	P08678	0.261717	0.00623118
YMR214W	SCJ1	P25303	-0.406929	0.00625118
YBR087W	RFC5	P38251	-0.280556	0.00631568
YNL290W	RFC3	P38629	-0.259182	0.00634167
YOR119C	RIO1	Q12196	-0.298319	0.00637036
YMR261C	TPS3	P38426	0.290564	0.00638733
YHL032C	GUT1	P32190	0.349701	0.00658354
YCL035C	GRX1	P25373	0.489722	0.00658931
R0020C	REP1	P03871	-0.351404	0.00661093
YGL147C	RPL9A	P05738	-0.216648	0.00662004
YKL144C	RPC25	P35718	-0.486387	0.00662224
YOR304W	ISW2	Q08773	0.327942	0.00667188
YLR199C	PBA1	Q05778	-0.288648	0.00670934
YJR007W	SUI2	P20459	-0.272108	0.00676818
YER081W	SER3	P40054	-1.04036	0.00850574
YDL015C	TSC13	Q99190	0.393498	0.0068842
YDL157C		Q12082	-0.452443	0.00690157
YMR238W	DFG5	Q05031	0.308425	0.00766654
YBR241C		P38142	0.494776	0.0165455
YNL307C	MCK1	P21965	-0.275271	0.00707912
YHR018C	ARG4	P04076	-0.244759	0.00712295
YNL039W	BDP1	P46678	-0.320508	0.00718311
YKL185W	ASH1	P34233	-0.806793	0.0423473
YCR059C	YIH1	P25637	-0.62499	0.0101961
YGR247W	CPD1	P53314	-0.66241	0.00804075
YEL032W	MCM3	P24279	-0.276381	0.00731025
YOL075C		Q08234	-0.746604	0.0219503
YMR305C	SCW10	Q04951	-0.397368	0.00743422
YJR099W	YUH1	P35127	0.465812	0.00745611
YOR094W	ARF3	P40994	0.716379	0.00824034
YPL236C	ENV7	Q12003	0.802142	0.0430016
YKR057W	RPS21A	P0C0V8	-0.401674	0.00755487
YJL042W	MHP1	P43638	0.245244	0.00757976
YDR343C	HXT6	P39003	0.363468	0.00837529
YHR058C	MED6	P38782	-0.367601	0.0123804
YBL075C	SSA3	P09435	0.994134	0.00784675
YBL026W	LSM2	P38203	-0.293639	0.00786102
YMR303C	ADH2	P00331	-0.329586	0.00788826
YHR013C	ARD1	P07347	-0.284484	0.00789538
YKL021C	MAK11	P20484	-0.272164	0.00795499
YPR019W	MCM4	P30665	0.23328	0.00805621
YOR321W	PMT3	P47190	-0.409686	0.00813092
YOR042W	CUE5	Q08412	0.323728	0.00847703
YDR033W	MRH1	Q12117	0.288087	0.00849487
YER107C	GLE2	P40066	-0.222993	0.00858704
YNL045W	LAP2	Q10740	0.222571	0.00864831
YPL263C	KEL3	Q08979	-0.354367	0.00875111
YOR095C	RKI1	Q12189	-0.313691	0.00879198
YOR257W	CDC31	P06704	-0.44324	0.00882064
YDR137W	RGP1	P16664	0.634202	0.00885451
YMR039C	SUB1	P54000	-0.319688	0.008875
YPL122C	TFB2	Q02939	-0.382278	0.00889767
YGR152C	RSR1	P13856	-0.521169	0.0089417
YHR066W	SSF1	P38789	-0.341368	0.00894741
YGL160W	AIM14	P53109	0.342821	0.00895364
YDR256C	CTA1	P15202	-0.524196	0.00900222
YLR097C	HRT3	Q12347	-0.437274	0.0328204
YJL123C	MTC1	P47018	0.263237	0.00905987
YBR256C	RIB5	P38145	0.46473	0.00921147
YJR085C		P47131	-0.598996	0.0332351
YMR235C	RNA1	P11745	-0.278291	0.00924795
YPL217C	BMS1	Q08965	-0.243564	0.00924994
YER029C	SMB1	P40018	-0.3712	0.0093038
YBR044C	TCM62	P38228	-0.411856	0.0102247
YDR359C	EAF1	Q06337	-0.46484	0.00938233
YNR054C	ESF2	P53743	-0.413922	0.00943126
YGL172W	NUP49	Q02199	-0.415561	0.00944565
YJL137C	GLG2	P47011	0.507877	0.00974733
YMR285C	NGL2	Q03264	0.30899	0.0097615
YER156C		P40093	-0.371078	0.0097649
YCL004W	PGS1	P25578	0.766657	0.0484262
YOR286W	RDL2	Q08742	-0.282281	0.00981758
YNR067C	DSE4	P53753	0.339747	0.0107877
YKL082C	RRP14	P36080	-0.27222	0.00992978
YMR268C	PRP24	P49960	-0.596087	0.0109091
YGL187C	COX4	P04037	-0.296267	0.0100173
YBR236C	ABD1	P32783	0.324227	0.0101005
YOL055C	THI20	Q08224	0.411825	0.0103438
YGL059W	PKP2	P53170	0.46427	0.0158397
YNL061W	NOP2	P40991	-0.218189	0.0104515
YDL027C	MRX9	Q07349	0.394885	0.0185545
YDR449C	UTP6	Q02354	-0.273433	0.0105921
YHL029C	OCA5	P38738	0.372045	0.0106372
YHR105W	YPT35	P38815	0.643916	0.0116809
YLR201C	COQ9	Q05779	0.426697	0.0109138
YJR057W	CDC8	P00572	0.864438	0.0109374
Q0250	COX2	P00410	-0.439744	0.010995
YDR516C	EMI2	Q04409	0.206971	0.0110185
YGL070C	RPB9	P27999	-0.322127	0.0110188
YBL005W-B		Q12490	0.690078	0.0166768
YEL040W	UTR2	P32623	-0.567945	0.0110695
YER091C	MET6	P05694	0.248088	0.0112276
YLR119W	SRN2	Q99176	0.330464	0.0112455
YKL190W	CNB1	P25296	0.42952	0.0112457
YGR040W	KSS1	P14681	-0.434447	0.0114252
YML131W		Q03102	0.242024	0.0114873
YNR016C	ACC1	Q00955	0.221679	0.0117176
YGL143C	MRF1	P30775	-0.38818	0.0117615
YIR008C	PRI1	P10363	-0.276954	0.0117762
YER053C	PIC2	P40035	0.652213	0.0118008
YKL100C	YPF1	P34248	0.334362	0.011803
YNR001C	CIT1	P00890	0.22592	0.0119142
YDL209C	CWC2	Q12046	-0.546425	0.0119435
YGR199W	PMT6	P42934	0.362161	0.0119688
YBL015W	ACH1	P32316	0.23075	0.0120429
YDR039C	ENA2	Q01896	-0.402196	0.0122804
YNR046W	TRM112	P53738	-0.497021	0.0123783
YDR287W	INM2	Q05533	0.274993	0.0124469
YDL025C	RTK1	Q12100	0.508136	0.012573
YJR148W	BAT2	P47176	0.259453	0.0126242
YKR018C		P36114	0.239198	0.0127074
YKL197C	PEX1	P24004	0.386757	0.0127337
YDL014W	NOP1	P15646	-0.24023	0.0127673
YOL097C	WRS1	Q12109	-0.240979	0.0127978
YMR219W	ESC1	Q03661	0.25138	0.0128169
YHR167W	THP2	O13539	-0.412364	0.0130244
YIL036W	CST6	P40535	0.250451	0.0131789
YHR001W	OSH7	P38755	0.224625	0.0132408
YJR024C	MDE1	P47095	-0.557465	0.0132911
YGL246C	RAI1	P53063	-0.340096	0.013308
YFL030W	AGX1	P43567	0.424429	0.0133971
YDR518W	EUG1	P32474	0.266703	0.0135432
YOR213C	SAS5	Q99314	0.486236	0.0566237
YBR146W	MRPS9	P38120	-0.195963	0.013745
YDL072C	YET3	Q07451	0.244458	0.0138754
YKL113C	RAD27	P26793	-0.239898	0.0141647
YKL026C	GPX1	P36014	0.716246	0.0576524
YER043C	SAH1	P39954	-0.225355	0.0143954
YMR312W	ELP6	Q04868	-0.392369	0.0144057
YBR112C	CYC8	P14922	-0.302332	0.0144324
YER118C	SHO1	P40073	-0.369584	0.0146122
YDR434W	GPI17	Q04080	-0.436998	0.0146462
YLR187W	SKG3	Q06315	0.225986	0.014669
YOL041C	NOP12	Q08208	-0.232861	0.0146701
YOR027W	STI1	P15705	0.206913	0.0148217
YER055C	HIS1	P00498	-0.328994	0.0149759
YOR099W	KTR1	P27810	-0.295006	0.0151003
YPR187W	RPO26	P20435	-0.336287	0.0151831
YEL037C	RAD23	P32628	-0.24037	0.0153483
YIR035C		P40579	0.326913	0.0153822
YDL019C	OSH2	Q12451	0.210249	0.0154429
YAL062W	GDH3	P39708	0.552229	0.0181632
YPR111W	DBF20	P32328	-0.406587	0.0156532
YCR016W		P25617	-0.203429	0.0157184
YIR022W	SEC11	P15367	-0.569625	0.0157483
YFR003C	YPI1	P43587	0.391128	0.0157487
YER079W		P40052	0.436964	0.0183331
YLL007C	LMO1	Q07799	-0.583981	0.0448501
YGR124W	ASN2	P49090	-0.224904	0.015782
YHR193C	EGD2	P38879	-0.236516	0.015863
YBR132C	AGP2	P38090	0.701274	0.0607962
YMR212C	EFR3	Q03653	-0.220027	0.0160245
YGR002C	SWC4	P53201	0.205462	0.0160387
YHR085W	IPI1	P38803	-0.544362	0.0160647
YBR265W	TSC10	P38342	-0.437197	0.0161222
YCR037C	PHO87	P25360	0.568917	0.0174155
YGL006W	PMC1	P38929	0.266297	0.016323
YDL029W	ARP2	P32381	-0.259486	0.0163654
YBR086C	IST2	P38250	0.241989	0.0163939
YBR119W	MUD1	P32605	0.253704	0.0191119
YGR030C	POP6	P53218	-0.444152	0.0165012
YJL074C	SMC3	P47037	0.195791	0.0165105
YGR095C	RRP46	P53256	-0.506187	0.0165143
YIL128W	MET18	P40469	-0.195947	0.0165911
YHR100C	GEP4	P38812	-0.408736	0.0165994
YOR261C	RPN8	Q08723	-0.250366	0.0166075
YBR037C	SCO1	P23833	-0.345734	0.0167291
YAL042W	ERV46	P39727	-0.280204	0.016742
YNR053C	NOG2	P53742	-0.258647	0.0168326
YKR089C	TGL4	P36165	0.545176	0.0168531
YER126C	NSA2	P40078	-0.223538	0.0169988
YBR218C	PYC2	P32327	0.2411	0.0170477
YPR128C	ANT1	Q06497	0.375798	0.0170867
YIL145C	PAN6	P40459	-0.284688	0.0170922
YBR160W	CDC28	P00546	-0.215724	0.0171644
YMR291W	TDA1	Q03533	0.574707	0.0174123
YGR252W	GCN5	Q03330	-0.240445	0.0174196
YDR517W	GRH1	Q04410	-0.318522	0.0174796
YIL068C	SEC6	P32844	-0.458014	0.0175713
YBL024W	NCL1	P38205	-0.200965	0.0177161
YKL145W	RPT1	P33299	0.278559	0.0177249
YPL085W	SEC16	P48415	0.240795	0.0178917
YMR086W	SEG1	Q04279	0.269356	0.0180632
YGL197W	MDS3	P53094	0.327895	0.0181466
YOR359W	VTS1	Q08831	0.180123	0.0181498
YPR089W		O13585	0.281529	0.0181679
YLR011W	LOT6	Q07923	0.574356	0.0182125
YDR358W	GGA1	Q06336	0.335474	0.0183278
YER065C	ICL1	P28240	-0.398184	0.0183446
YDR381C-A		Q3E6R5	0.405805	0.0196251
YBR202W	MCM7	P38132	0.263031	0.0184184
YDL091C	UBX3	Q12229	0.333082	0.0184528
YOR348C	PUT4	P15380	-0.328866	0.0332015
YBR101C	FES1	P38260	-0.326094	0.0184913
YML093W	UTP14	Q04500	0.265075	0.0184998
YER111C	SWI4	P25302	-0.246296	0.0186572
YJR100C	AIM25	P47140	-0.383912	0.0291621
YDL173W	PAR32	Q12515	-0.344152	0.0188491
YOL067C	RTG1	P32607	0.44215	0.0217102
YOR175C	ALE1	Q08548	0.210177	0.0190316
YML049C	RSE1	Q04693	-0.509948	0.0190537
YDR293C	SSD1	P24276	0.210842	0.0190591
YML072C	TCB3	Q03640	0.175627	0.0192299
YJL154C	VPS35	P34110	0.284396	0.0192698
YBR154C	RPB5	P20434	-0.291646	0.0194266
YHR017W	YSC83	P32792	0.674135	0.067041
YDR081C	PDC2	P32896	0.338364	0.0195593
YHR005C-A	TIM10	P87108	-0.26586	0.0195681
YCR054C	CTR86	P25355	0.321782	0.019725
YGR285C	ZUO1	P32527	-0.180387	0.0197328
YPR143W	RRP15	Q06511	-0.29921	0.0197427
YML014W	TRM9	P49957	-0.203161	0.0197987
YDR153C	ENT5	Q03769	-0.248569	0.0199183
YJR122W	IBA57	P47158	-0.392777	0.023078
YDR239C		Q03780	0.226461	0.0202771
YNL195C		P40168	0.82929	0.0355755
YFL037W	TUB2	P02557	-0.195688	0.0203255
YER054C	GIP2	P40036	0.819505	0.0356964
YGR060W	ERG25	P53045	-0.493558	0.0204173
YDL174C	DLD1	P32891	0.223063	0.0204288
YPL045W	VPS16	Q03308	-0.298211	0.0254076
YGL222C	EDC1	P53080	-0.539675	0.0205385
YML065W	ORC1	P54784	0.255266	0.0205623
YCR034W	ELO2	P25358	-0.327	0.0206093
YMR290C	HAS1	Q03532	-0.264745	0.0207253
YOL056W	GPM3	Q12326	0.427014	0.0208614
YBR088C	POL30	P15873	-0.293526	0.0209406
YMR009W	ADI1	Q03677	0.306433	0.0211313
YDL194W	SNF3	P10870	-0.497209	0.0532611
YMR267W	PPA2	P28239	-0.430338	0.0212136
R0030W	RAF1	Q06891	-0.467116	0.0226243
YBR003W	COQ1	P18900	0.241001	0.0214354
YDR093W	DNF2	Q12675	-0.323221	0.0215217
YHR089C	GAR1	P28007	-0.275843	0.0215375
YOL018C	TLG2	Q08144	0.377103	0.0219182
YHL034C	SBP1	P10080	0.253381	0.0219243
YDR062W	LCB2	P40970	-0.28391	0.0221903
YJL061W	NUP82	P40368	-0.267753	0.0223605
YOR226C	ISU2	Q12056	0.71105	0.0224919
YGR112W	SHY1	P53266	0.506163	0.0238758
YOR221C	MCT1	Q12283	-0.334174	0.0225808
YMR058W	FET3	P38993	0.63785	0.0226534
YFR028C	CDC14	Q00684	0.26822	0.0226636
YDL135C	RDI1	Q12434	-0.296786	0.0227177
YBR214W	SDS24	P38314	0.486118	0.0229995
YER073W	ALD5	P40047	-0.188263	0.0231985
YER001W	MNN1	P39106	0.189436	0.0234212
YGL005C	COG7	P53195	-0.288191	0.0234794
YGR082W	TOM20	P35180	-0.212542	0.0236011
YJR010W	MET3	P08536	0.376391	0.0567868
YKL207W	EMC3	P36039	0.528271	0.0238225
YJR132W	NMD5	P46970	0.41418	0.0238353
YHR144C	DCD1	P06773	-0.308733	0.023936
YLR393W	ATP10	P18496	-0.20079	0.0240647
YLR397C	AFG2	P32794	-0.194912	0.0240847
YDR533C	HSP31	Q04432	0.24948	0.0241232
YGR277C	CAB4	P53332	0.217211	0.0242129
YHR179W	OYE2	Q03558	-0.288828	0.0243972
YLR354C	TAL1	P15019	0.238688	0.0244022
YPL183W-A	RTC6	O14464	-0.462038	0.0244065
YHR027C	RPN1	P38764	0.168977	0.0244396
YOL065C	INP54	Q08227	0.503807	0.0245144
YBR026C	ETR1	P38071	0.323235	0.0247974
YDL098C	SNU23	Q12368	-0.33263	0.0251165
YDR384C	ATO3	Q12359	-1.41487	0.0285497
YJR101W	RSM26	P47141	-0.553362	0.0254052
YBL004W	UTP20	P35194	-0.259103	0.0255491
YHR115C	DMA1	P38823	-0.297616	0.0271002
YKR093W	PTR2	P32901	-0.299004	0.0257439
YHR016C	YSC84	P32793	0.24025	0.0257523
YOR098C	NUP1	P20676	0.262014	0.0258047
YGL035C	MIG1	P27705	0.243399	0.0258278
YLR008C	PAM18	Q07914	-0.334036	0.0258831
YKL215C	OXP1	P28273	0.186568	0.0259783
YMR162C	DNF3	Q12674	0.268385	0.0261917
YGR201C		P42936	0.373458	0.0430164
YLR372W	ELO3	P40319	-0.427816	0.0262494
YJR063W	RPA12	P32529	0.334002	0.0263327
YDR376W	ARH1	P48360	-0.327831	0.026442
YDL055C	PSA1	P41940	-0.213942	0.0264686
YDR280W	RRP45	Q05636	-0.223558	0.0266318
YDL201W	TRM8	Q12009	-0.243904	0.0268351
YOR124C	UBP2	Q01476	0.2052	0.0268878
YPR166C	MRP2	P10663	-0.253704	0.0269509
YLL023C	POM33	Q12164	0.521819	0.0269966
YDR162C	NBP2	Q12163	0.503107	0.027041
YBR025C	OLA1	P38219	-0.209544	0.0270675
YLR436C	ECM30	Q06673	0.677217	0.044141
YDR021W	FAL1	Q12099	-0.324558	0.0271759
YOR245C	DGA1	Q08650	0.476534	0.0357719
YDR291W	HRQ1	Q05549	0.738406	0.0276448
YGR282C	BGL2	P15703	-0.17344	0.0276611
YOR046C	DBP5	P20449	-0.187746	0.0276706
YML070W	DAK1	P54838	0.218386	0.0277324
YOL094C	RFC4	P40339	-0.300975	0.0278213
YBR085C-A		O43137	0.393595	0.0279271
YGR253C	PUP2	P32379	-0.223404	0.0279749
YJR140C	HIR3	P47171	0.328041	0.0452341
YIL009W	FAA3	P39002	-0.273665	0.0280438
YMR120C	ADE17	P38009	0.30188	0.0281417
YGL105W	ARC1	P46672	-0.206375	0.0281662
YEL002C	WBP1	P33767	0.194562	0.0281922
YJR074W	MOG1	P47123	-0.570542	0.0281929
YMR247C	RKR1	Q04781	0.196876	0.0283833
YPL273W	SAM4	Q08985	0.220478	0.0284609
YOR075W	UFE1	P41834	0.50878	0.0301725
YOR065W	CYT1	P07143	0.299013	0.0287718
YDR057W	YOS9	Q99220	0.313124	0.0288312
YLR153C	ACS2	P52910	0.162511	0.0289873
YFR047C	BNA6	P43619	0.255178	0.0290525
YDR119W	VBA4	Q04602	0.38938	0.0291828
YLL018C-A	COX19	Q3E731	-0.378547	0.0327767
YBR244W	GPX2	P38143	-0.201535	0.0294617
YLR438C-A	LSM3	P57743	-0.363944	0.0330075
YNL027W	CRZ1	P53968	0.243273	0.0296039
YDL018C	ERP3	Q12403	-0.214896	0.0296933
YLR268W	SEC22	P22214	0.330665	0.0297647
YCL052C	PBN1	P25580	0.406922	0.031797
YML035C	AMD1	P15274	0.176397	0.0304964
YOR054C	VHS3	Q08438	0.335654	0.0362988
YPL079W	RPL21B	Q12672	0.714536	0.0306561
YMR315W		Q04869	0.207371	0.030696
YCR083W	TRX3	P25372	0.314987	0.0309714
YMR225C	MRPL44	P19956	0.353282	0.0325619
YGL148W	ARO2	P28777	-0.210479	0.0309962
YDR232W	HEM1	P09950	-0.279264	0.0310536
YGR169C	PUS6	P53294	0.278802	0.0371179
YOR310C	NOP58	Q12499	-0.186833	0.031281
YGL019W	CKB1	P43639	0.325927	0.0313141
YLL029W	FRA1	Q07825	0.183507	0.0313242
YDR051C	DET1	Q99288	0.351301	0.0313335
YAL059W	ECM1	P39715	-0.162975	0.0313519
YJL084C	ALY2	P47029	-0.204505	0.0314213
YPL103C	FMP30	Q02883	-0.314282	0.0315
YNR033W	ABZ1	P37254	0.257973	0.0316389
YGL133W	ITC1	P53125	0.185714	0.031827
YPR172W		Q06608	0.463451	0.0318925
YDL110C	TMA17	Q12513	0.494451	0.0319028
YOR096W	RPS7A	P26786	-0.190247	0.0319793
YJR042W	NUP85	P46673	-0.331087	0.0321079
YKL121W	DGR2	P32330	0.45504	0.0687187
YGL111W	NSA1	P53136	-0.173058	0.0326485
YBR125C	PTC4	P38089	-0.295376	0.0344055
YDR364C	CDC40	P40968	-0.309995	0.0364752
YJL138C	TIF2	P10081	-0.167844	0.0329383
YKR059W	TIF1	P10081	-0.167844	0.0329383
YBR193C	MED8	P38304	-0.293361	0.0331632
YDR539W	FDC1	Q03034	-0.238116	0.0333189
YFR024C-A	LSB3	P43603	0.199404	0.0333267
YBL079W	NUP170	P38181	-0.212952	0.0333328
YGR099W	TEL2	P53038	0.248779	0.0393691
YJL164C	TPK1	P06244	0.553093	0.033422
YHR033W		P38690	1.14941	0.0371073
YDR063W	AIM7	Q12156	0.28547	0.0335613
YLR316C	TAD3	Q9URQ3	0.585923	0.059294
YML085C	TUB1	P09733	-0.200504	0.0336122
YKL058W	TOA2	P32774	0.269333	0.0336298
YBL054W	TOD6	P34219	-0.434625	0.033659
YER061C	CEM1	P39525	0.286647	0.0337242
YML042W	CAT2	P32796	0.899639	0.0353765
YNL040W		P53960	0.47179	0.0338836
YDR195W	REF2	P42073	0.195718	0.0339158
YPL271W	ATP15	P21306	-0.351668	0.0339855
YKL157W	APE2	P32454	0.208926	0.0340204
YPL070W	MUK1	Q02866	0.544508	0.0340917
YDL116W	NUP84	P52891	-0.200128	0.0341845
YPL061W	ALD6	P54115	-0.191783	0.0342556
YLR301W	HRI1	Q05905	-0.193177	0.0342979
YGL206C	CHC1	P22137	0.163539	0.0345312
YDL236W	PHO13	P19881	0.193268	0.0345318
YBR260C	RGD1	P38339	0.2462	0.0345893
YOL115W	PAP2	P53632	-0.268527	0.0345921
YGL233W	SEC15	P22224	0.325189	0.0349192
YDL076C	RXT3	Q07458	0.319338	0.0366012
YDR334W	SWR1	Q05471	-0.509626	0.0349964
YDR515W	SLF1	Q12034	-0.298663	0.0350316
YNL052W	COX5A	P00424	-0.291337	0.0351547
YKR052C	MRS4	P23500	0.800428	0.0538584
YBL104C	SEA4	P38164	-0.213476	0.0354608
YHR088W	RPF1	P38805	-0.258988	0.035464
YBR249C	ARO4	P32449	-0.182141	0.035466
YLR412W	BER1	Q06688	-0.31036	0.03551
YOR266W	PNT1	P38969	0.447447	0.0541171
YPR133C	SPN1	Q06505	-0.18384	0.0355165
YHR020W		P38708	-0.174599	0.0356538
YJL103C	GSM1	P42950	-0.299561	0.0543004
YNL316C	PHA2	P32452	0.480464	0.0356932
YDR142C	PEX7	P39108	0.327929	0.054414
YHR062C	RPP1	P38786	-0.312417	0.0358992
YPR180W	AOS1	Q06624	0.297802	0.0359023
YJL136C	RPS21B	Q3E754	-0.205124	0.0360011
YPL110C	GDE1	Q02979	0.304464	0.0360476
YOL070C	NBA1	Q08229	-0.235782	0.0361285
YNL244C	SUI1	P32911	0.372459	0.0362421
YNL224C	SQS1	P53866	0.352327	0.0424904
YDR047W	HEM12	P32347	-0.280219	0.0366898
YHR041C	SRB2	P34162	-0.234034	0.0367526
YKR067W	GPT2	P36148	0.247965	0.0368292
YER174C	GRX4	P32642	-0.410785	0.0370845
YDL168W	SFA1	P32771	0.200915	0.0371437
YDL100C	GET3	Q12154	-0.211613	0.0372638
YNL141W	AAH1	P53909	-0.181612	0.0373305
YFL007W	BLM10	P43583	0.201974	0.0375274
YNR024W	MPP6	P53725	-0.300214	0.0375518
YLL010C	PSR1	Q07800	0.341211	0.037575
YNL271C	BNI1	P41832	0.238777	0.0376712
YJL046W	AIM22	P47051	-0.425314	0.0414807
YMR278W	PRM15	Q03262	0.26985	0.0379009
YBR046C	ZTA1	P38230	0.240845	0.0379409
YAL008W	FUN14	P18411	0.433155	0.0570134
YPL178W	CBC2	Q08920	0.40571	0.0381357
YER145C	FTR1	P40088	0.515245	0.0383766
YFR049W	YMR31	P19955	-0.273659	0.038404
YPL138C	SPP1	Q03012	-0.220097	0.0385666
YDR460W	TFB3	Q03290	-0.628311	0.0404456
YOR093C		Q12275	0.7924	0.0952497
YBR233W-A	DAD3	P69850	-0.267749	0.0388748
YMR173W	DDR48	P18899	0.226135	0.0390262
YJL096W	MRPL49	P40858	0.434223	0.039274
YBL105C	PKC1	P24583	0.188592	0.0394045
YER023W	PRO3	P32263	-0.16229	0.039468
YLR072W	LAM6	Q08001	0.508316	0.0532283
YBL047C	EDE1	P34216	0.175762	0.0395569
YBL107C	MIX23	P38162	0.254188	0.0399378
YJR095W	SFC1	P33303	0.214667	0.0399944
YPL210C	SRP72	P38688	0.201065	0.0400354
YER077C	MRX1	P40050	-0.289194	0.0402563
YJL115W	ASF1	P32447	-0.239935	0.0406209
YPL094C	SEC62	P21825	0.321088	0.0406402
YJR070C	LIA1	P47120	-0.233966	0.0408716
YDR229W	IVY1	Q04934	0.334693	0.0409368
YBR207W	FTH1	P38310	0.403403	0.0427024
YFL048C	EMP47	P43555	-0.186775	0.0409688
YDR055W	PST1	Q12355	0.344078	0.0411363
YNL256W	FOL1	P53848	0.19874	0.0413241
YKL130C	SHE2	P36068	-0.390707	0.0431154
YML034W	SRC1	Q03707	0.199186	0.0415164
YER016W	BIM1	P40013	-0.264079	0.0415525
YPR016C	TIF6	Q12522	-0.418252	0.0415612
YHR192W	LNP1	P38878	0.210747	0.0417066
YBR159W	IFA38	P38286	-0.292886	0.0417478
YPL111W	CAR1	P00812	0.356183	0.0418603
YMR158W	MRPS8	Q03799	-0.267914	0.0418713
YLR203C	MSS51	P32335	-0.188954	0.0419011
YOR267C	HRK1	Q08732	0.259759	0.0420903
YLR078C	BOS1	P25385	-0.257487	0.0422516
YDL084W	SUB2	Q07478	-0.158561	0.0423634
YKL104C	GFA1	P14742	0.147484	0.0425361
YDL086W		Q07505	0.278834	0.0427505
YNR074C	AIF1	P52923	0.567946	0.046903
YHR147C	MRPL6	P32904	-0.170263	0.0434022
YOR022C		Q12204	0.559059	0.0454801
NA	NA	P0CX85;P0CX84	0.279658	0.0437913
YDL093W	PMT5	P52867	0.58367	0.0438656
YJR077C	MIR1	P23641	-0.178873	0.0441917
YBR200W	BEM1	P29366	-0.248475	0.0443996
YER095W	RAD51	P25454	-0.400533	0.0445583
YGR074W	SMD1	Q02260	0.40395	0.0485434
YGL038C	OCH1	P31755	0.219227	0.0447063
YGL234W	ADE5,7	P07244	0.221706	0.0447692
YMR150C	IMP1	P28627	0.678874	0.0514583
YGR032W	GSC2	P40989	0.387414	0.0449126
YOR074C	CDC21	P06785	-0.162254	0.0450626
YBR015C	MNN2	P38069	0.147604	0.0453003
YER050C	RSM18	P40033	-0.243747	0.0453594
YPL260W		Q08977	0.17895	0.0455949
YGR034W	RPL26B	P53221	-0.242593	0.0457069
YLR321C	SFH1	Q06168	-0.184405	0.0457433
YGL016W	KAP122	P32767	-0.403411	0.0457704
YOR352W	TFB6	Q08816	0.278548	0.0463181
YDR103W	STE5	P32917	0.475717	0.0608866
YHR047C	AAP1	P37898	-0.155805	0.0466196
YHR128W	FUR1	P18562	-0.15487	0.0466329
YJL099W	CHS6	P40955	0.222274	0.0534076
YMR170C	ALD2	P47771	0.257893	0.046763
YDR049W	VMS1	Q04311	0.28426	0.0468386
YBL059W		P34224	-0.31165	0.0612605
YGR229C	SMI1	P32566	-0.208543	0.0470929
YJL162C	JJJ2	P46997	0.373151	0.106048
YDL102W	POL3	P15436	-0.279187	0.0474427
YHR169W	DBP8	P38719	-0.257337	0.0475192
YHR118C	ORC6	P38826	-0.354832	0.0581531
YEL020C		P39994	0.392587	0.0480029
YLR026C	SED5	Q01590	0.250845	0.0482764
YNL329C	PEX6	P33760	0.29074	0.0484457
YDR305C	HNT2	P49775	-0.20096	0.0485942
YER167W	BCK2	P33306	-0.549555	0.107763
YGL029W	CGR1	P53188	-0.706974	0.0486466
YKL176C	LST4	P34239	0.471691	0.0554793
YMR142C	RPL13B	P40212	0.197698	0.0486915
YER067W	RGI1	P40043	0.622338	0.048713
YLR304C	ACO1	P19414	-0.210959	0.0488008
YOL142W	RRP40	Q08285	-0.412815	0.0488491
YDR531W	CAB1	Q04430	0.24816	0.0488568
YGL097W	SRM1	P21827	0.192066	0.0490501
YDR212W	TCP1	P12612	-0.163535	0.0491792
YDR382W	RPP2B	P02400	-0.266467	0.0493578
YBR108W	AIM3	P38266	0.382767	0.0493875
YDR121W	DPB4	Q04603	-0.252035	0.0495041
YNL131W	TOM22	P49334	-0.289711	0.049613
YMR177W	MMT1	Q03218	0.291302	0.0537215
YNL107W	YAF9	P53930	-0.534531	0.0567624
YPL239W	YAR1	P46683	0.154892	0.0500662
NA	NA	Q03494;Q12501;P25384	0.292701	0.050077
YML094W	GIM5	Q04493	-0.172611	0.0501609
YDR116C	MRPL1	Q04599	-0.160498	0.0505289
YPR040W	TIP41	Q12199	-0.212033	0.0505847
YCR084C	TUP1	P16649	-0.153716	0.0506232
YDR222W		Q04925	0.728555	0.0575953
YLR276C	DBP9	Q06218	-0.15844	0.0508917
YLR340W	RPP0	P05317	-0.2311	0.0510406
YBR069C	TAT1	P38085	-0.235379	0.0510842
YMR226C		Q05016	0.172883	0.0513064
YPL091W	GLR1	P41921	0.154281	0.0516412
YMR192W	GYL1	Q04322	0.234744	0.051756
YHR036W	BRL1	P38770	0.28363	0.0518111
YJL054W	TIM54	P47045	0.217944	0.0518917
YOR374W	ALD4	P46367	0.212007	0.0521228
YNR035C	ARC35	P53731	0.264768	0.0521976
YMR183C	SSO2	P39926	0.241307	0.0522045
YHR200W	RPN10	P38886	-0.223613	0.0522938
YPL265W	DIP5	P53388	-0.453512	0.0523763
YDL219W	DTD1	Q07648	-0.342551	0.0523929
YGR189C	CRH1	P53301	0.342234	0.052404
YMR060C	SAM37	P50110	0.345976	0.0545539
YLR342W	FKS1	P38631	-0.209055	0.0530131
YKR087C	OMA1	P36163	-0.318484	0.0530761
YDL207W	GLE1	Q12315	-0.41882	0.0531301
YBL038W	MRPL16	P38064	-0.328402	0.0531436
YML069W	POB3	Q04636	-0.157843	0.0532406
YPR006C	ICL2	Q12031	-0.531851	0.0681905
YNL023C	FAP1	P53971	0.345044	0.0534123
YPL183C	RTT10	Q08924	-0.226992	0.0535139
YMR022W	UBC7	Q02159	-0.280605	0.0536637
YBR185C	MBA1	P38300	-0.278206	0.0536821
YDR037W	KRS1	P15180	-0.178292	0.0538655
YKL155C	RSM22	P36056	-0.444248	0.0541389
YER075C	PTP3	P40048	0.264519	0.0541398
YDR099W	BMH2	P34730	0.271967	0.0543442
YKR029C	SET3	P36124	0.302644	0.0544108
YHR182W		P38870	-0.44713	0.0651225
YER131W	RPS26B	P39939	-1.87244	0.0696381
YGL119W	COQ8	P27697	0.319144	0.0546984
YDR129C	SAC6	P32599	0.150316	0.0549894
YBR023C	CHS3	P29465	-0.241574	0.055088
YDL190C	UFD2	P54860	0.163151	0.0551171
YPR048W	TAH18	Q12181	0.540032	0.0551582
YDL113C	ATG20	Q07528	0.221053	0.0551739
YDR368W	YPR1	Q12458	0.201548	0.0552707
YOR188W	MSB1	P21339	-0.185342	0.0553791
YOR084W	LPX1	Q12405	-0.703453	0.0596809
YDL208W	NHP2	P32495	-0.184603	0.0557957
YDR371W	CTS2	Q06350	0.378062	0.066418
YDR429C	TIF35	Q04067	-0.154554	0.0559105
YIL156W-B		Q2V2P4	0.48234	0.0975571
YER024W	YAT2	P40017	0.624667	0.0583866
YHL015W	RPS20	P38701	-0.212892	0.0567236
YNL035C		P53962	-0.261226	0.0567529
YDR508C	GNP1	P48813	0.234236	0.0568056
YBR215W	HPC2	Q01448	0.347728	0.0569557
YER014W	HEM14	P40012	0.187266	0.0569569
YML071C	COG8	Q04632	0.238266	0.0573236
YKL170W	MRPL38	P35996	-0.338067	0.0573462
YPR125W	YLH47	Q06493	-0.177026	0.057347
YBL039C	URA7	P28274	-0.180825	0.0573736
YER086W	ILV1	P00927	-0.166128	0.05755
YPL206C	PGC1	Q08959	-0.249362	0.0576177
YLR069C	MEF1	P25039	-0.200463	0.0577642
YIL047C	SYG1	P40528	0.370334	0.0577738
YIL109C	SEC24	P40482	0.204254	0.0578381
YPL120W	VPS30	Q02948	0.32929	0.0578665
YMR047C	NUP116	Q02630	-0.154621	0.0580565
YDR405W	MRP20	P32387	-0.312248	0.0581539
YOR224C	RPB8	P20436	-0.256282	0.0583483
YPL186C	UIP4	Q08926	0.439552	0.058362
YIR034C	LYS1	P38998	0.182869	0.0586247
YIL076W	SEC28	P40509	-0.174808	0.058807
YGR028W	MSP1	P28737	-0.387744	0.058895
YOR157C	PUP1	P25043	-0.233934	0.0590315
YHR003C	TCD1	P38756	-0.248473	0.0591415
YKR099W	BAS1	P22035	0.348306	0.059344
YLL036C	PRP19	P32523	0.233785	0.0598654
YNL007C	SIS1	P25294	0.267882	0.0598702
YNL323W	LEM3	P42838	0.320521	0.0601164
YBL051C	PIN4	P34217	0.200061	0.0601903
YKL035W	UGP1	P32861	0.150127	0.0602781
YML091C	RPM2	Q02773	-0.257044	0.060328
YPL232W	SSO1	P32867	0.198879	0.0603515
YIL122W	POG1	P40473	0.349611	0.122005
YML102W	CAC2	Q04199	-0.306132	0.0607072
YKL029C	MAE1	P36013	0.188359	0.0607363
YMR146C	TIF34	P40217	-0.147189	0.060778
YGL067W	NPY1	P53164	-0.351237	0.0608265
YER044C	ERG28	P40030	-0.264109	0.0762851
YLR005W	SSL1	Q04673	-0.237081	0.0610173
YDR330W	UBX5	Q06682	0.230022	0.0610341
YOR347C	PYK2	P52489	0.179308	0.0610606
YDR163W	CWC15	Q03772	-0.224509	0.0612163
YGR234W	YHB1	P39676	-0.236785	0.061645
YOR241W	MET7	Q08645	0.174756	0.0617545
YGL161C	YIP5	P53108	-0.469557	0.0618144
YBR007C	DSF2	P38213	0.254628	0.0638345
YGL139W	FLC3	P53121	0.252057	0.0621936
YBR167C	POP7	P38291	-0.394799	0.0666443
R0040C	REP2	P03872	-0.264564	0.0625263
YGR130C		P53278	0.274935	0.0625277
YKL175W	ZRT3	P34240	0.298795	0.0645982
YPR184W	GDB1	Q06625	0.708264	0.0626118
YNL124W	NAF1	P53919	-0.265114	0.0627187
YPL262W	FUM1	P08417	0.164528	0.0628715
YMR059W	SEN15	Q04675	-0.268012	0.0932336
YPL053C	KTR6	P54070	-0.278537	0.0636589
YLR044C	PDC1	P06169	0.145669	0.0637749
YDR363W-A	SEM1	O94742	0.320618	0.0638594
YPL028W	ERG10	P41338	-0.174817	0.0640106
YLR176C	RFX1	P48743	-0.274144	0.0750171
YLR449W	FPR4	Q06205	-0.217363	0.0642113
YOR189W	IES4	Q08561	-0.260268	0.0943594
YGR086C	PIL1	P53252	0.143396	0.0643191
YLR019W	PSR2	Q07949	0.377437	0.086305
YJR086W	STE18	P18852	0.422152	0.0646518
YNL099C	OCA1	P50946	-0.270019	0.0647837
YIR024C	INA22	P40576	0.956244	0.107379
YPR108W	RPN7	Q06103	-0.197657	0.0649127
YGR122W		P53272	-0.206738	0.0723693
YCR092C	MSH3	P25336	-0.309925	0.072697
YLR274W	MCM5	P29496	-0.181367	0.0654529
YCL017C	NFS1	P25374	0.17363	0.0655434
YML106W	URA5	P13298	-0.265233	0.0658576
YJL155C	FBP26	P32604	0.288026	0.0659191
YML041C	VPS71	Q03433	0.231889	0.0683627
YJL068C		P40363	0.213002	0.0664365
YOR117W	RPT5	P33297	-0.181683	0.0672091
YGR078C	PAC10	P48363	-0.216659	0.0672181
YOL133W	HRT1	Q08273	0.466732	0.0673557
YCL030C	HIS4	P00815	-0.232859	0.0673966
YEL003W	GIM4	P40005	-0.250023	0.0678404
YPR100W	MRPL51	Q06090	-0.266327	0.068039
YIR007W	EGH1	P40566	0.33278	0.0684106
YJR130C	STR2	P47164	-0.316238	0.070671
YDL044C	MTF2	P10849	0.206529	0.0690225
YPL059W	GRX5	Q02784	-0.344562	0.0690435
YML120C	NDI1	P32340	0.244215	0.0692276
YGL060W	YBP2	P53169	-0.32222	0.0737996
YML036W	CGI121	Q03705	-0.221299	0.0695644
YJR064W	CCT5	P40413	-0.137432	0.0697874
YER154W	OXA1	P39952	0.251986	0.0698228
YKL206C	ADD66	P36040	-0.270141	0.072066
YEL026W	SNU13	P39990	-0.201781	0.0705096
YOR155C	ISN1	Q99312	0.241637	0.070537
YLR409C	UTP21	Q06078	-0.213603	0.0712311
YDR480W	DIG2	Q03373	0.352698	0.0872335
YDR233C	RTN1	Q04947	0.140088	0.0717632
YPL043W	NOP4	P37838	-0.145546	0.0717934
YML057W	CMP2	P14747	-0.177381	0.0718025
YCR072C	RSA4	P25382	-0.221739	0.0720478
YER089C	PTC2	P39966	-0.195656	0.0721509
YER026C	CHO1	P08456	0.492267	0.0724832
YKL091C		P33324	0.211405	0.0725538
YKL126W	YPK1	P12688	-0.159845	0.0726698
YJL029C	VPS53	P47061	0.215006	0.0729679
YKR062W	TFA2	P36145	-0.221917	0.0731952
YLR038C	COX12	Q01519	-0.196174	0.0735284
YHR163W	SOL3	P38858	-0.193822	0.0736377
YEL066W	HPA3	P39979	-0.224383	0.0736383
YDR497C	ITR1	P30605	-0.239202	0.0738753
YOR195W	SLK19	Q08581	-0.163644	0.0740761
YKR066C	CCP1	P00431	0.196184	0.0742216
YNR027W	BUD17	P53727	-0.456878	0.0763024
YML086C	ALO1	P54783	0.165569	0.0742738
YBR177C	EHT1	P38295	-0.219734	0.0745323
YBR002C	RER2	P35196	0.530102	0.0766165
YNR018W	RCF2	P53721	0.154851	0.0749449
YBR058C	UBP14	P38237	0.192695	0.0753719
YOR184W	SER1	P33330	-0.131941	0.075415
YBR111W-A	SUS1	Q6WNK7	0.558689	0.0776293
YFL004W	VTC2	P43585	0.145359	0.0756369
YGL254W	FZF1	P32805	0.373511	0.0759442
YDL217C	TIM22	Q12328	0.292437	0.0806125
YGL068W	MNP1	P53163	-0.222856	0.0762695
YLR220W	CCC1	P47818	-0.284444	0.0764437
YIL048W	NEO1	P40527	0.1509	0.0766741
YNL125C	ESBP6	P53918	-0.344056	0.0767614
YNL055C	POR1	P04840	0.178669	0.0768464
YAL003W	EFB1	P32471	-0.169135	0.076899
YPL214C	THI6	P41835	0.448606	0.076909
YGL093W	SPC105	P53148	0.25542	0.0890648
YOR038C	HIR2	P32480	-0.231164	0.0776967
YGL130W	CEG1	Q01159	0.165605	0.0777818
YAL025C	MAK16	P10962	-0.198854	0.0779801
YPR081C	GRS2	Q06817	0.296737	0.0856332
YBR195C	MSI1	P13712	-0.332726	0.0827483
YMR031C	EIS1	Q05050	0.15342	0.0788819
YGR125W		P53273	0.256613	0.0790162
YER059W	PCL6	P40038	0.213956	0.0811533
YMR240C	CUS1	Q02554	-0.218369	0.079116
YDL180W		Q12301	-0.433152	0.0838207
YOR360C	PDE2	P06776	-0.218034	0.0793338
YKL067W	YNK1	P36010	0.18206	0.0796556
YHR114W	BZZ1	P38822	0.17114	0.0808425
YPL108W		Q02872	0.352996	0.112168
YER101C	AST2	P39945	0.253715	0.080935
YLR082C	SRL2	Q12020	0.260446	0.0975632
YDL117W	CYK3	Q07533	0.413808	0.0812895
YIL108W		P40483	0.220554	0.081504
YKL033W-A		Q86ZR7	-0.181629	0.0816442
YPR070W	MED1	Q12321	-0.217256	0.0816692
YPR139C	LOA1	Q06508	-0.499669	0.0817844
YMR089C	YTA12	P40341	-0.201398	0.0818783
YDR510W	SMT3	Q12306	0.221236	0.0819031
YOL080C	REX4	Q08237	-0.193642	0.082
YIL039W	TED1	P40533	0.141591	0.0820893
YGL079W	KXD1	P53158	-0.234759	0.0936537
YMR205C	PFK2	P16862	0.149085	0.0822448
YCL057C-A	MIC10	Q96VH5	-0.255993	0.0822517
YJR003C	MRX12	P47084	-0.280145	0.0827118
YML130C	ERO1	Q03103	-0.164095	0.0828424
YMR213W	CEF1	Q03654	0.402904	0.0850514
YDL143W	CCT4	P39078	-0.170114	0.0832294
YDR475C	JIP4	Q03361	0.278484	0.0950343
YPL240C	HSP82	P02829	0.351522	0.0836057
YOL017W	ESC8	Q08119	-0.627562	0.0914841
YER052C	HOM3	P10869	-0.144092	0.0837855
YGR083C	GCD2	P12754	-0.267939	0.0839645
YJL130C	URA2	P07259	0.129787	0.0840121
YOL068C	HST1	P53685	0.518371	0.0920736
NA	NA	P53819;P0CX15;P0CX14;P40105;Q03099;P40889;P40434	-0.249143	0.0844153
NA	NA	P0CX50;P0CX49	0.173962	0.084509
YDR494W	RSM28	Q03430	0.156488	0.0848756
YPL086C	ELP3	Q02908	-0.180025	0.08496
YAL019W	FUN30	P31380	-0.143775	0.0850197
YNL168C	FMP41	P53889	-0.217883	0.0850322
YER148W	SPT15	P13393	-0.240573	0.085074
YNL219C	ALG9	P53868	0.164287	0.0851456
YNL215W	IES2	P40154	0.245347	0.085202
YOR291W	YPK9	Q12697	0.275218	0.0853888
YAL043C	PTA1	Q01329	-0.143822	0.0854492
YKL087C	CYT2	Q00873	0.189889	0.0854927
YOR357C	SNX3	Q08826	0.273962	0.0855538
YDR127W	ARO1	P08566	-0.125225	0.0856193
YCR087C-A		P37263	-0.272512	0.0856475
YOR176W	HEM15	P16622	0.202315	0.0857439
YHL002W	HSE1	P38753	0.162506	0.0859662
YDR091C	RLI1	Q03195	-0.144508	0.0860316
YER161C	SPT2	P06843	-0.563751	0.0882121
YNL238W	KEX2	P13134	0.368929	0.117724
YAL007C	ERP2	P39704	-0.309606	0.0862689
YLL061W	MMP1	Q12372	-0.403898	0.0911985
YMR109W	MYO5	Q04439	-0.143936	0.0866414
YEL022W	GEA2	P39993	0.152382	0.086704
YGR159C	NSR1	P27476	-0.253681	0.0868827
YIL107C	PFK26	P40433	0.455869	0.0869385
YBR188C	NTC20	P38302	0.786757	0.0947004
YJL159W	HSP150	P32478	0.157862	0.087235
YOR356W	CIR2	Q08822	-0.230675	0.0872543
YDL137W	ARF2	P19146	0.498302	0.09229
YLR215C	CDC123	Q05791	-0.19501	0.0876318
YHR045W		P38775	-0.265648	0.0877115
YMR043W	MCM1	P11746	-0.38692	0.0994871
YAL030W	SNC1	P31109	0.25691	0.0879156
YOR317W	FAA1	P30624	0.143387	0.0881865
YAL051W	OAF1	P39720	-0.325333	0.0960688
YIL140W	AXL2	P38928	-0.265212	0.0885014
YBR059C	AKL1	P38080	0.164691	0.0885459
YLR048W	RPS0B	P46654	-0.510282	0.0886261
YIL022W	TIM44	Q01852	-0.13859	0.0887606
YGR128C	UTP8	P53276	-0.146694	0.088831
YFR041C	ERJ5	P43613	-0.242067	0.0888978
YDR483W	KRE2	P27809	-0.150083	0.0892464
YOR280C	FSH3	Q99369	0.168436	0.08935
YMR145C	NDE1	P40215	-0.148467	0.0895541
YHR039C-A	VMA10	P48836	-0.209502	0.0895875
YLR167W	RPS31	P05759	0.195715	0.0897137
YLR439W	MRPL4	P36517	-0.156265	0.0897816
YJL085W	EXO70	P19658	0.251056	0.0898301
YDR454C	GUK1	P15454	-0.171131	0.0900673
YOR201C	MRM1	P25270	-0.412544	0.0902187
YGL010W	MPO1	P25338	-0.421148	0.0902231
YER022W	SRB4	P32569	0.22109	0.0902855
YBR014C	GRX7	P38068	0.271758	0.0907573
YLR071C	RGR1	P19263	-0.239014	0.0907718
YDL212W	SHR3	Q02774	-0.188172	0.0908019
YDR083W	RRP8	P38961	-0.202042	0.0910188
YDL132W	CDC53	Q12018	0.161774	0.0912319
YIL044C	AGE2	P40529	-0.19096	0.0913304
YHR119W	SET1	P38827	-0.253203	0.0914383
YGL064C	MRH4	P53166	-0.150301	0.0915144
YGR048W	UFD1	P53044	0.168335	0.0919161
YML005W	TRM12	Q04235	-0.266171	0.0920156
YPR189W	SKI3	P17883	0.158058	0.0923293
YJL140W	RPB4	P20433	-0.298485	0.0923356
YGL169W	SUA5	P32579	0.258776	0.0925575
YPL127C	HHO1	P53551	-0.199285	0.0929543
YDL139C	SCM3	Q12334	0.338724	0.13735
YER049W	TPA1	P40032	0.1752	0.0929605
YDR052C	DBF4	P32325	-0.400783	0.137452
YOL076W	MDM20	Q12387	0.147534	0.0932972
YNL201C	PSY2	P40164	-0.329944	0.0940344
YDR174W	HMO1	Q03973	-0.156414	0.0942878
YCR010C	ADY2	P25613	-0.514569	0.117677
YLR422W	DCK1	Q06409	0.52314	0.102847
YLL028W	TPO1	Q07824	-0.352046	0.0972316
YPR073C	LTP1	P40347	0.241761	0.095223
YDR339C	FCF1	Q05498	0.255456	0.0954869
YKL006C-A	SFT1	P43682	0.32124	0.0954906
YLR371W	ROM2	P51862	0.278101	0.0955581
YHR005C	GPA1	P08539	0.146059	0.0956802
YML121W	GTR1	Q00582	-0.311962	0.0979289
YKL061W	BLI1	P35727	0.330672	0.119432
YBR038W	CHS2	P14180	-0.254381	0.0963752
YPL246C	RBD2	Q12270	-0.20814	0.0964193
YDR035W	ARO3	P14843	-0.154317	0.0965914
YOL090W	MSH2	P25847	0.193178	0.0967724
YBL028C		P38202	-0.28433	0.0968987
YLR378C	SEC61	P32915	-0.290128	0.0971867
YGL227W	VID30	P53076	0.197632	0.0974119
YPL126W	NAN1	Q02931	-0.146382	0.097726
YMR140W	SIP5	P40210	0.406683	0.0981136
YBL017C	PEP1	P32319	0.149718	0.0981339
YHR068W	DYS1	P38791	-0.149606	0.0981979
YHR098C	SFB3	P38810	0.12838	0.0983116
YGR246C	BRF1	P29056	-0.226553	0.0985239
YKL204W	EAP1	P36041	0.176966	0.0989221
YPR171W	BSP1	Q06604	-0.181048	0.0991783
YCL033C	MXR2	P25566	0.211726	0.100336
YKL086W	SRX1	P36077	0.360581	0.117093
YBL023C	MCM2	P29469	0.139772	0.100566
YMR301C	ATM1	P40416	-0.165257	0.10061
YLR250W	SSP120	P39931	0.197211	0.100736
YNR032C-A	HUB1	Q6Q546	-0.410848	0.100846
YKL159C	RCN1	P36054	-0.474266	0.145507
YOR222W	ODC2	Q99297	-0.336967	0.10099
YKL080W	VMA5	P31412	-0.125125	0.101016
YJR041C	URB2	P47108	-0.213661	0.101183
YCR017C	CWH43	P25618	0.232142	0.101294
YPR164W	MMS1	Q06211	-0.312078	0.106091
YFL045C	SEC53	P07283	-0.140697	0.101397
YNR047W	FPK1	P53739	0.193025	0.101434
YLR028C	ADE16	P54113	0.147936	0.101435
YPL176C	TRE1	Q08919	0.440621	0.12488
YLL022C	HIF1	Q12373	-0.166583	0.101755
YNL073W	MSK1	P32048	0.222296	0.102098
YHR198C	AIM18	P38884	0.383167	0.102127
YFL001W	DEG1	P31115	-0.153431	0.102371
YPR147C		Q06522	-0.385553	0.104689
YER069W	ARG5,6	Q01217	0.378902	0.102844
YNL250W	RAD50	P12753	0.215239	0.103097
YLR172C	DPH5	P32469	-0.140722	0.103136
YKL193C	SDS22	P36047	0.126426	0.103172
YHR028C	DAP2	P18962	0.154579	0.103249
YDR145W	TAF12	Q03761	-0.138997	0.103944
YDR398W	UTP5	Q04177	-0.219576	0.104207
YPL100W	ATG21	Q02887	0.269502	0.104767
YBR289W	SNF5	P18480	-0.288181	0.107151
YKL045W	PRI2	P20457	-0.255841	0.105102
YGR207C	CIR1	P42940	-0.294947	0.105127
YML109W	ZDS2	P54786	0.189666	0.105359
YOR158W	PET123	P17558	-0.259333	0.105457
YJR045C	SSC1	P0CS90	0.146893	0.105531
YDL145C	COP1	P53622	-0.145151	0.105592
YKL172W	EBP2	P36049	-0.125954	0.105632
YKL165C	MCD4	P36051	-0.224293	0.105664
YBR221C	PDB1	P32473	-0.129581	0.105824
YHL009C	YAP3	P38749	0.238257	0.106159
YOR285W	RDL1	Q12305	0.20609	0.106353
YHR034C	PIH1	P38768	0.184244	0.106624
YDR041W	RSM10	Q03201	-0.286264	0.106837
YNL155W	CUZ1	P53899	-0.17943	0.107052
YNL182C	IPI3	P53877	-0.245141	0.107403
YKR009C	FOX2	Q02207	-0.167878	0.107518
YAL058W	CNE1	P27825	0.221709	0.107533
YDR346C	SVF1	Q05515	-0.142379	0.107889
YNL117W	MLS1	P30952	-0.231117	0.10799
YGR056W	RSC1	P53236	0.360859	0.108044
YPL249C	GYP5	Q12344	0.188659	0.108453
YMR298W	LIP1	Q03579	-0.355715	0.108513
YBR267W	REI1	P38344	0.214079	0.109063
YMR054W	STV1	P37296	-0.178138	0.109257
YMR258C	ROY1	Q04847	0.477237	0.111601
YNL278W	CAF120	P53836	-0.143635	0.109428
YLR425W	TUS1	Q06412	0.397185	0.132747
YJR076C	CDC11	P32458	-0.20259	0.109505
YPR174C		Q06616	-0.242783	0.109845
YDR394W	RPT3	P33298	-0.160882	0.109866
YGL011C	SCL1	P21243	-0.168511	0.110023
YJR066W	TOR1	P35169	0.123099	0.110166
YDL046W	NPC2	Q12408	0.370009	0.110574
YMR229C	RRP5	Q05022	-0.103957	0.110623
YMR144W		P40214	-0.38246	0.127457
YNL252C	MRPL17	P36528	-0.162649	0.110723
YKR006C	MRPL13	Q02204	-0.239504	0.111329
YHR023W	MYO1	P08964	0.164017	0.111452
YBR080C	SEC18	P18759	0.122628	0.111583
YCL047C	POF1	P25576	-0.268845	0.111652
YPL139C	UME1	Q03010	0.178163	0.111909
YJL217W	REE1	P40893	0.19957	0.111918
YNL299W	TRF5	P48561	0.582106	0.114292
YPR140W	TAZ1	Q06510	-0.194665	0.112251
YIL096C	BMT5	P40493	-0.429496	0.176872
YML008C	ERG6	P25087	-0.127416	0.112373
YOL077C	BRX1	Q08235	-0.26626	0.112933
YMR287C	DSS1	P39112	-0.225842	0.124877
YLR352W		Q06479	0.260215	0.136435
YOL138C	RTC1	Q08281	0.329397	0.157961
YDR017C	KCS1	Q12494	0.161328	0.113384
YFR044C	DUG1	P43616	0.13229	0.113569
YER171W	RAD3	P06839	0.22862	0.113587
YER009W	NTF2	P33331	-0.198528	0.113665
YGL115W	SNF4	P12904	0.179921	0.113782
YJR135W-A	TIM8	P57744	-0.357475	0.113996
YER070W	RNR1	P21524	-0.132289	0.114139
YBR194W	AIM4	P38305	-0.320551	0.159047
YHL031C	GOS1	P38736	-0.133942	0.114439
YDR245W	MNN10	P50108	0.187142	0.114775
YGR275W	RTT102	P53330	-0.212143	0.114794
YAL022C	FUN26	P31381	-0.496179	0.119691
YOR290C	SNF2	P22082	0.13505	0.114928
YAR042W	SWH1	P35845	0.182952	0.115069
YBR106W	PHO88	P38264	-0.140098	0.115255
NA	NA	Q08295;P0CW41;P0CW40	0.564765	0.138846
YHR195W	NVJ1	P38881	0.333158	0.139089
YPL144W	POC4	Q12245	-0.314461	0.118033
YER006W	NUG1	P40010	-0.138845	0.11585
YNL236W	SIN4	P32259	0.231044	0.116114
YGL231C	EMC4	P53073	-0.199127	0.116209
YHR103W	SBE22	P38814	-0.223259	0.116351
YCR020W-B	HTL1	Q9URQ5	0.174076	0.11649
YKL148C	SDH1	Q00711	-0.151558	0.116504
YMR243C	ZRC1	P20107	0.254547	0.11676
YJL192C	SOP4	P39543	-0.730929	0.116773
YOR239W	ABP140	Q08641	0.14831	0.11698
YPL113C		Q02961	-0.361077	0.129051
YGL022W	STT3	P39007	0.201511	0.117407
YMR193W	MRPL24	P36525	-0.17976	0.117459
YBR043C	QDR3	P38227	0.422685	0.182088
YIL014W	MNT3	P40549	0.291375	0.125587
YAL015C	NTG1	P31378	0.477521	0.129573
YKL092C	BUD2	P33314	-0.169376	0.117799
YBR109C	CMD1	P06787	-0.180116	0.117943
YBR122C	MRPL36	P36531	-0.250323	0.118121
YCR027C	RHB1	P25378	-0.137907	0.118233
YER088C	DOT6	P40059	-0.247955	0.118535
YNL239W	LAP3	Q01532	0.135713	0.11858
YLR025W	SNF7	P39929	0.236981	0.118581
YMR116C	ASC1	P38011	-0.143756	0.118599
YHR008C	SOD2	P00447	0.165748	0.118599
YCR051W		P25631	0.156402	0.118665
YOR220W	RCN2	Q12044	0.130773	0.118859
YOR322C	LDB19	Q12502	0.199325	0.119128
NA	NA	P0C2H6;P0C2H7	-0.188578	0.119197
YKR068C	BET3	P36149	0.185598	0.119279
YNL248C	RPA49	Q01080	-0.180125	0.119378
YPR057W	BRR1	Q99177	0.515215	0.1643
YOR144C	ELG1	Q12050	-0.660909	0.136451
YNR006W	VPS27	P40343	0.13707	0.119629
YKL171W	NNK1	P36003	-0.282966	0.18435
YLR345W		Q06137	0.397744	0.119881
YJL156C	SSY5	P47002	0.618651	0.164676
YGL180W	ATG1	P53104	0.330522	0.124768
YDL225W	SHS1	Q07657	0.154055	0.120043
YKL009W	MRT4	P33201	-0.15068	0.120086
YKL041W	VPS24	P36095	0.233579	0.120188
YLR179C		Q06252	-0.13992	0.122182
YOR354C	MSC6	Q08818	-0.127426	0.12222
YJL044C	GYP6	P32806	0.214855	0.122289
YDR347W	MRP1	P10662	-0.128951	0.122294
YKL214C	YRA2	P36036	0.220383	0.122323
YFR013W	IOC3	P43596	0.201893	0.122415
YIL088C	AVT7	P40501	0.416825	0.130403
YDR165W	TRM82	Q03774	-0.151732	0.122726
YDR422C	SIP1	P32578	0.496714	0.12563
YLL058W		Q12198	-0.218442	0.124106
YGR089W	NNF2	P53253	0.285204	0.124253
YJR002W	MPP10	P47083	-0.160323	0.124424
YGR205W	TDA10	P42938	0.137951	0.124433
YOL081W	IRA2	P19158	0.188062	0.124529
YKL003C	MRP17	P28778	-0.317051	0.132565
YHL004W	MRP4	P32902	-0.150597	0.125133
YBL061C	SKT5	P34226	-0.213231	0.125741
YOR018W	ROD1	Q02805	0.289872	0.126495
YJR050W	ISY1	P21374	0.18897	0.126596
YGR049W	SCM4	P32564	0.555231	0.128835
YGL031C	RPL24A	P04449	-0.22066	0.126797
YDR404C	RPB7	P34087	-0.205248	0.126838
YDL074C	BRE1	Q07457	-0.128388	0.12702
YKL010C	UFD4	P33202	0.15568	0.12728
YPL146C	NOP53	Q12080	0.205122	0.127371
YDR098C	GRX3	Q03835	-0.210379	0.128022
YPL255W	BBP1	Q12365	-0.584939	0.145245
YOR181W	LAS17	Q12446	-0.448726	0.128425
YDR443C	SSN2	P38931	0.359575	0.141048
YDL092W	SRP14	P38985	-0.13353	0.129195
YKL129C	MYO3	P36006	0.153368	0.129206
YMR216C	SKY1	Q03656	0.141748	0.130153
YPL074W	YTA6	P40328	0.155212	0.130352
YDL097C	RPN6	Q12377	0.182541	0.131295
YMR121C	RPL15B	P54780	0.322872	0.131986
YDR111C	ALT2	P52892	-0.20661	0.13236
NA	NA	P0CX32;P0CX31	-0.130235	0.132667
YGL044C	RNA15	P25299	0.192884	0.132982
YPL234C	VMA11	P32842	-0.398217	0.135283
YPL154C	PEP4	P07267	0.187323	0.133324
YDL115C	IWR1	Q07532	0.246763	0.13584
YDR122W	KIN1	P13185	0.196522	0.13376
YHR046C	INM1	P38710	0.272769	0.13376
YKR028W	SAP190	P36123	0.18119	0.133974
YGL211W	NCS6	P53088	-0.278745	0.136375
YDR267C	CIA1	Q05583	-0.361141	0.136478
YBR143C	SUP45	P12385	-0.133743	0.134444
YLR021W	IRC25	Q07951	-0.331184	0.13683
YGL047W	ALG13	P53178	-0.220248	0.134641
YBL086C		P38177	0.294181	0.13471
YER133W	GLC7	P32598	0.209836	0.1348
YML029W	USA1	Q03714	0.17326	0.13501
YDR300C	PRO1	P32264	-0.135129	0.135031
YAL032C	PRP45	P28004	-0.326246	0.135056
YEL059C-A	SOM1	Q05676	0.401578	0.199356
YGR165W	MRPS35	P53292	-0.16194	0.135237
YDL144C		Q07589	0.158402	0.135289
YIL149C	MLP2	P40457	0.121155	0.135382
YKR084C	HBS1	P32769	0.182125	0.135558
YHR074W	QNS1	P38795	0.177678	0.135931
YDR379C-A	SDH6	Q3E785	0.39853	0.140861
YNL177C	MRPL22	P53881	-0.159857	0.136395
YGR031W	IMO32	P53219	-0.290965	0.136481
YDL002C	NHP10	Q03435	-0.209772	0.136611
YFL042C	LAM5	P43560	0.264799	0.139239
YDL103C	QRI1	P43123	0.112515	0.137215
YNL208W		P40159	0.178005	0.137482
YBR052C	RFS1	P38234	0.122788	0.137483
YNL311C	SKP2	P42843	0.432218	0.154433
YGL013C	PDR1	P12383	0.339245	0.137776
YHR091C	MSR1	P38714	-0.219927	0.169873
YMR275C	BUL1	P48524	0.151181	0.138197
YIL124W	AYR1	P40471	-0.143798	0.138284
YLL041C	SDH2	P21801	-0.187263	0.138305
YDR028C	REG1	Q00816	0.121476	0.138435
YJR043C	POL32	P47110	-0.361789	0.138663
YNR043W	MVD1	P32377	0.156201	0.138703
YBR187W	GDT1	P38301	0.617755	0.170868
YBR268W	MRPL37	P36532	-0.270074	0.138995
YOR037W	CYC2	P38909	-0.30742	0.147043
YMR099C		Q03161	0.12698	0.139118
YPL169C	MEX67	Q99257	-0.134658	0.139135
YNL116W	DMA2	P53924	-0.208919	0.139179
YER136W	GDI1	P39958	0.114773	0.139267
YPR186C	PZF1	P39933	-0.390882	0.156205
YGR009C	SEC9	P40357	0.148762	0.139421
YPL011C	TAF3	Q12297	0.259976	0.141635
YNL264C	PDR17	P53844	0.225046	0.139637
YNL212W	VID27	P40157	0.231848	0.139706
YDL003W	MCD1	Q12158	-0.200165	0.140038
YNL222W	SSU72	P53538	-0.307585	0.140202
YIL116W	HIS5	P07172	0.172793	0.14023
YGR110W	CLD1	P53264	-0.228643	0.163872
YDR299W	BFR2	Q06631	-0.189203	0.140864
YLR068W	FYV7	Q12247	-0.221404	0.143295
YOR326W	MYO2	P19524	-0.0980242	0.141432
YOR017W	PET127	P32606	-0.416381	0.141509
YER169W	RPH1	P39956	0.330964	0.141624
YPR161C	SGV1	P23293	0.129998	0.141869
YDR211W	GCD6	P32501	-0.122503	0.141919
YDR367W	KEI1	Q06346	0.326715	0.143433
YNL026W	SAM50	P53969	0.127877	0.143587
YDR194C	MSS116	P15424	-0.136875	0.144167
YDR107C	TMN2	Q04562	-0.244421	0.144234
YBL058W	SHP1	P34223	0.150894	0.144921
YML080W	DUS1	P53759	0.234318	0.145031
YLR057W	MNL2	Q12205	-0.227006	0.145036
YLR347C	KAP95	Q06142	0.138649	0.145071
YMR239C	RNT1	Q02555	0.20783	0.145359
YCR076C	FUB1	P25659	0.157155	0.145567
YGR231C	PHB2	P50085	-0.130349	0.145829
YMR061W	RNA14	P25298	-0.157106	0.14584
YPL012W	RRP12	Q12754	-0.108825	0.14599
YPL141C	FRK1	Q03002	0.460315	0.146018
YMR224C	MRE11	P32829	-0.5497	0.163013
YKL027W	TCD2	P36101	-0.144924	0.146324
YPR097W		Q06839	-0.126013	0.14642
YOL059W	GPD2	P41911	0.262753	0.146547
YKR016W	MIC60	P36112	0.17259	0.146914
YAL035W	FUN12	P39730	-0.117204	0.147063
YHR072W-A	NOP10	Q6Q547	-0.238903	0.147491
YDL161W	ENT1	Q12518	-0.126488	0.147753
YJL179W	PFD1	P46988	-0.164838	0.147883
YNL016W	PUB1	P32588	-0.229361	0.148249
YJR033C	RAV1	P47104	0.183153	0.148251
YJR010C-A	SPC1	P46965	-0.214257	0.150447
YKR021W	ALY1	P36117	-0.19742	0.15622
YNL058C		P53947	-0.506935	0.192684
YIL105C	SLM1	P40485	-0.189079	0.148466
YLR083C	EMP70	P32802	-0.150929	0.148544
YPL243W	SRP68	P38687	-0.130287	0.148744
YLR306W	UBC12	P52491	0.268851	0.180595
YLR284C	ECI1	Q05871	-0.328606	0.148764
YNL199C	GCR2	Q01722	-0.185304	0.149011
YDL166C	FAP7	Q12055	-0.11497	0.14902
YIL043C	CBR1	P38626	0.135022	0.149415
YBR176W	ECM31	P38122	-0.181343	0.149624
YNL085W	MKT1	P40850	-0.169351	0.149714
YMR188C	MRPS17	Q03246	0.196185	0.149792
YMR165C	PAH1	P32567	0.183442	0.149809
YLR185W	RPL37A	P49166	-0.204551	0.149862
YLR438W	CAR2	P07991	0.235508	0.151424
YLR257W		Q06146	0.156187	0.151576
YLR355C	ILV5	P06168	-0.169538	0.152275
YOR251C	TUM1	Q08686	0.138025	0.153221
YDL004W	ATP16	Q12165	-0.203748	0.153228
YDL141W	BPL1	P48445	0.151194	0.153474
YKL181W	PRS1	P32895	-0.138356	0.153479
YPL129W	TAF14	P35189	-0.195213	0.1536
YDR201W	SPC19	Q03954	-0.381897	0.153818
YOR143C	THI80	P35202	0.24331	0.154146
YGL123W	RPS2	P25443	-0.148391	0.154186
YOR151C	RPB2	P08518	-0.108275	0.154433
YLR189C	ATG26	Q06321	0.208554	0.15495
YGL120C	PRP43	P53131	-0.104501	0.155295
YER025W	GCD11	P32481	-0.163496	0.155792
YBR017C	KAP104	P38217	0.206714	0.155904
YOL060C	MAM3	Q12296	0.186177	0.156302
YJL200C	ACO2	P39533	-0.16643	0.156446
YCR069W	CPR4	P25334	-0.237618	0.159151
YOL053W	AIM39	Q08223	0.398695	0.159199
YNL151C	RPC31	P17890	0.211291	0.157756
YBL069W	AST1	P35183	-0.165915	0.158071
YNL106C	INP52	P50942	0.167294	0.158087
YER163C	GCG1	P32656	0.265983	0.161072
YDL001W	RMD1	Q03441	0.300802	0.1591
YPR034W	ARP7	Q12406	-0.114241	0.159118
YKL098W	MTC2	P34246	-0.224938	0.175931
YGL226C-A	OST5	Q92316	-0.279395	0.161496
YLR143W	DPH6	Q12429	0.140324	0.159514
YKR095W-A	PCC1	Q3E833	0.201921	0.159697
YDR304C	CPR5	P35176	-0.120526	0.159901
YPL019C	VTC3	Q02725	0.190882	0.160226
YPR058W	YMC1	P32331	0.196801	0.160361
YGR196C	FYV8	P46949	0.145752	0.160397
YBR225W		P38321	0.176799	0.160453
YER164W	CHD1	P32657	0.119439	0.160594
YLR107W	REX3	Q12090	-0.414333	0.183719
YOL030W	GAS5	Q08193	-0.227758	0.160872
YPR182W	SMX3	P54999	-0.346651	0.17269
YLR390W-A	CCW14	O13547	-0.259208	0.161338
YJL180C	ATP12	P22135	-0.186289	0.16136
YOR232W	MGE1	P38523	-0.138289	0.161523
YBR137W		P38276	0.181254	0.16184
YNL111C	CYB5	P40312	0.280446	0.162242
YHR208W	BAT1	P38891	0.113136	0.162753
YNR050C	LYS9	P38999	0.140295	0.163072
YNL062C	GCD10	P41814	-0.204932	0.163085
YIL004C	BET1	P22804	0.31787	0.164325
YCR063W	BUD31	P25337	-0.250278	0.227296
YDR410C	STE14	P32584	0.412401	0.169271
YML063W	RPS1B	P23248	-0.133692	0.164995
YER090W	TRP2	P00899	0.0991741	0.165107
YMR227C	TAF7	Q05021	-0.204907	0.165282
YER122C	GLO3	P38682	0.117714	0.165285
YMR210W		Q03649	0.272168	0.177605
YPL010W	RET3	P53600	0.157157	0.166121
YOL040C	RPS15	Q01855	0.202633	0.166248
YMR014W	BUD22	Q04347	-0.168688	0.166252
YBR170C	NPL4	P33755	0.110637	0.166437
YLL008W	DRS1	P32892	-0.152723	0.166448
YBL037W	APL3	P38065	-0.377829	0.167269
YCL009C	ILV6	P25605	0.135541	0.16779
YGR167W	CLC1	P17891	0.159358	0.167993
YAL047C	SPC72	P39723	-0.27513	0.173095
YMR083W	ADH3	P07246	-0.117636	0.168462
YOR196C	LIP5	P32875	-0.195452	0.168577
YOL008W	COQ10	Q08058	-0.203754	0.173317
YIL085C	KTR7	P40504	-0.145321	0.168628
YCL031C	RRP7	P25368	0.149543	0.168766
YGR233C	PHO81	P17442	0.124292	0.168795
YER172C	BRR2	P32639	-0.105431	0.168971
YDR060W	MAK21	Q12176	-0.107974	0.169339
YFR001W	LOC1	P43586	-0.121845	0.169598
YGR286C	BIO2	P32451	-0.274179	0.169967
YLR060W	FRS1	P15624	0.11362	0.170004
YPL046C	ELC1	Q03071	-0.256447	0.182557
YAL055W	PEX22	P39718	-0.213185	0.194177
YMR206W		Q03695	0.2542	0.215214
YIL079C	AIR1	P40507	-0.652641	0.18823
YOR164C	GET4	Q12125	-0.211294	0.171777
YGL203C	KEX1	P09620	0.0988257	0.171894
YGL146C	RRT6	P53117	0.220968	0.194748
YGR258C	RAD2	P07276	0.438328	0.195061
YBL029C-A		Q3E756	-0.273733	0.188997
YKL074C	MUD2	P36084	0.242795	0.172571
YJR088C	EMC2	P47133	-0.230139	0.172974
YHR154W	RTT107	P38850	-0.15963	0.173018
YPL252C	YAH1	Q12184	-0.434918	0.173136
YJR144W	MGM101	P32787	-0.131118	0.173325
YKR037C	SPC34	P36131	-0.182583	0.174372
YKL038W	RGT1	P32862	-0.241181	0.179267
YJL161W	FMP33	P46998	0.200373	0.219211
YFL038C	YPT1	P01123	0.131776	0.175984
YOL111C	MDY2	Q12285	0.133337	0.176106
YLR362W	STE11	P23561	-0.302663	0.176121
YLR138W	NHA1	Q99271	0.221032	0.17616
YNR052C	POP2	P39008	-0.31669	0.176208
YPR069C	SPE3	Q12074	-0.159672	0.176358
YLR209C	PNP1	Q05788	-0.160045	0.176382
YPR118W	MRI1	Q06489	-0.14297	0.176411
YBR123C	TFC1	P32367	-0.177354	0.176447
YOR375C	GDH1	P07262	-0.108101	0.176646
YJL165C	HAL5	P38970	0.143418	0.176981
YLR128W	DCN1	Q12395	0.359665	0.239125
YML032C	RAD52	P06778	-0.21024	0.177255
YKR063C	LAS1	P36146	0.242237	0.239428
YGR061C	ADE6	P38972	0.108037	0.177756
YPL112C	PEX25	Q02969	-0.132419	0.178311
YOL071W	SDH5	Q08230	0.346552	0.181091
YPR010C	RPA135	P22138	-0.0970861	0.17911
YIL083C	CAB2	P40506	0.195105	0.179674
YER100W	UBC6	P33296	-0.25138	0.179758
YLR077W	FMP25	Q08023	-0.160303	0.17996
YKR081C	RPF2	P36160	-0.196014	0.180138
YHR164C	DNA2	P38859	0.239208	0.180255
YBR129C	OPY1	P38271	-0.131997	0.180451
YPL212C	PUS1	Q12211	-0.101466	0.181027
YHR174W	ENO2	P00925	-0.11278	0.18123
YIL125W	KGD1	P20967	0.119302	0.181494
YNR038W	DBP6	P53734	-0.168329	0.181759
YKL064W	MNR2	P35724	0.29124	0.181825
YBR094W	PBY1	P38254	0.144558	0.18197
YPL259C	APM1	Q00776	0.258979	0.182074
YDR013W	PSF1	Q12488	-0.258707	0.213074
YDR009W	GAL3	P13045	-0.217852	0.204974
YNL102W	POL1	P13382	-0.136312	0.182644
YNL330C	RPD3	P32561	0.14231	0.182647
YLR421C	RPN13	O13563	-0.124045	0.182822
YGL076C	RPL7A	P05737	0.12942	0.183055
YOR035C	SHE4	P51534	-0.143538	0.18324
YDR473C	PRP3	Q03338	-0.213605	0.183398
YKR085C	MRPL20	P22354	-0.181307	0.183611
YIL097W	FYV10	P40492	0.388862	0.192146
YEL034W	HYP2	P23301	0.112652	0.184802
YPL223C	GRE1	Q08969	0.528086	0.208758
YOL123W	HRP1	Q99383	0.137128	0.186408
NA	NA	P0CX38;P0CX37	0.0972002	0.186461
YAR007C	RFA1	P22336	-0.108663	0.186893
YMR112C	MED11	Q99278	-0.238977	0.187125
YER015W	FAA2	P39518	-0.194554	0.187692
YJR022W	LSM8	P47093	-0.290196	0.200482
YBR162C	TOS1	P38288	-0.250238	0.189056
YLR410W	VIP1	Q06685	0.0904938	0.189143
YPL135W	ISU1	Q03020	0.191856	0.189189
YDL060W	TSR1	Q07381	0.149506	0.189256
YBL032W	HEK2	P38199	-0.149843	0.18927
YPR133W-A	TOM5	P80967	0.343908	0.194063
YDR282C	MRX10	Q05648	0.348474	0.251108
YGR024C	THG1	P53215	-0.163575	0.189953
YEL053C	MAK10	Q02197	-0.228739	0.19475
YBR055C	PRP6	P19735	-0.170089	0.190548
YDR231C	COX20	Q04935	-0.208163	0.190587
YOL127W	RPL25	P04456	-0.11289	0.190675
YDR227W	SIR4	P11978	0.187386	0.190888
YNL229C	URE2	P23202	-0.212788	0.191337
YER177W	BMH1	P29311	0.0952574	0.191581
YGR204W	ADE3	P07245	0.104356	0.192804
YNL254C	RTC4	P53850	-0.269259	0.194949
YGR185C	TYS1	P36421	-0.117091	0.193011
YDR043C	NRG1	Q03125	0.142752	0.215637
YDL099W	BUG1	Q12191	0.128973	0.193684
YDR432W	NPL3	Q01560	-0.103466	0.193799
YLR455W	PDP3	Q06188	-0.143887	0.193801
YOR369C	RPS12	P48589	-0.126385	0.194296
YLR084C	RAX2	Q12465	-0.206815	0.194823
YJR008W	MHO1	P47085	0.563052	0.195444
YLR022C	SDO1	Q07953	0.239645	0.195461
YLR175W	CBF5	P33322	-0.103174	0.196036
YKL081W	TEF4	P36008	-0.118138	0.196324
YJR062C	NTA1	P40354	-0.218359	0.196334
YIR012W	SQT1	P35184	-0.279721	0.196462
YMR277W	FCP1	Q03254	-0.140026	0.196638
YER149C	PEA2	P40091	-0.152741	0.197079
YOR246C	ENV9	Q08651	0.258374	0.199213
YPL093W	NOG1	Q02892	-0.0936738	0.19747
NA	NA	P0CX28;P0CX27	-0.17146	0.19756
YJL008C	CCT8	P47079	-0.095245	0.198477
YBR110W	ALG1	P16661	0.196165	0.199137
YDR058C	TGL2	P54857	-0.179022	0.241535
YCR019W	MAK32	P23060	-0.290271	0.241894
YNL284C	MRPL10	P36520	-0.191975	0.199853
YDL234C	GYP7	P48365	0.209136	0.199964
YNL147W	LSM7	P53905	-0.204228	0.200775
YKL093W	MBR1	P23493	0.315209	0.222851
YOR145C	PNO1	Q99216	-0.11319	0.201071
YGR136W	LSB1	P53281	-0.196421	0.201166
NA	NA	P04912;P04911	-0.162477	0.202253
YNL149C	PGA2	P53903	-0.228776	0.202961
YPR112C	MRD1	Q06106	0.094152	0.203222
YGL190C	CDC55	Q00362	0.109926	0.203493
YHL025W	SNF6	P18888	0.254729	0.203588
YLR063W	BMT6	Q12291	-0.212705	0.206123
YMR064W	AEP1	P32493	0.164226	0.226052
YLR285W	NNT1	Q05874	-0.266194	0.204189
YDL089W	NUR1	Q12066	-0.238534	0.234614
YLR382C	NAM2	P11325	-0.223667	0.20454
YLR150W	STM1	P39015	-0.10369	0.204645
YDR395W	SXM1	Q04175	0.118731	0.204867
YDR527W	RBA50	Q04418	0.119951	0.205425
YHR107C	CDC12	P32468	-0.0974797	0.205903
YJR097W	JJJ3	P47138	-0.293705	0.213505
YJL010C	NOP9	P47077	-0.136159	0.206322
YPL152W	RRD2	Q12461	-0.135641	0.213973
YNR034W	SOL1	P50278	0.22695	0.207069
YBL050W	SEC17	P32602	-0.0905906	0.207094
YKL042W	SPC42	P36094	0.186372	0.207415
YNL044W	YIP3	P53633	-0.197865	0.207876
YLR093C	NYV1	Q12255	-0.220872	0.20798
YMR006C	PLB2	Q03674	0.249356	0.208004
YKL060C	FBA1	P14540	0.104136	0.208065
YLL011W	SOF1	P33750	-0.128156	0.208784
YML004C	GLO1	P50107	0.137602	0.208821
YBR172C	SMY2	P32909	-0.100954	0.208925
YBR011C	IPP1	P00817	-0.0971409	0.208946
YER056C	FCY2	P17064	-0.274766	0.208974
YNL103W	MET4	P32389	0.233856	0.209531
YLR325C	RPL38	P49167	-0.15558	0.210102
YMR075W	RCO1	Q04779	0.131367	0.210689
YNR048W		P53740	-0.330957	0.271134
YOR329C	SCD5	P34758	-0.192732	0.227887
YDR246W	TRS23	Q03784	-0.145522	0.212253
YOL089C	HAL9	Q12180	0.153293	0.214519
YJR040W	GEF1	P37020	0.225107	0.212695
YPR154W	PIN3	Q06449	0.247769	0.212824
YER183C	FAU1	P40099	-0.129868	0.212996
YDR196C	CAB5	Q03941	0.175996	0.213269
YLR131C	ACE2	P21192	-0.143501	0.214522
YBR010W	HHT1	P61830	-0.151044	0.214529
YNL031C	HHT2	P61830	-0.151044	0.214529
YKR071C	DRE2	P36152	-0.145166	0.214757
YGR215W	RSM27	P53305	0.30581	0.222588
YIR001C	SGN1	P40561	-0.184596	0.215424
YGL043W	DST1	P07273	-0.123458	0.215504
YDL160C-A	MHF2	Q3E829	0.349946	0.215606
YPR152C	URN1	Q06525	-0.252291	0.238264
YER068W	MOT2	P34909	-0.147536	0.216658
YGR186W	TFG1	P41895	0.108658	0.216678
YIL056W	VHR1	P40522	0.326935	0.275959
YGL121C	GPG1	P53130	0.416447	0.238902
YLR146C	SPE4	Q12455	-0.165568	0.217434
YGR090W	UTP22	P53254	-0.11455	0.218295
YOR217W	RFC1	P38630	0.107001	0.218391
YHR084W	STE12	P13574	0.186559	0.218586
YDR379W	RGA2	Q06407	0.144626	0.219085
YER123W	YCK3	P39962	-0.156179	0.219146
YPR163C	TIF3	P34167	-0.0986867	0.219201
YJL112W	MDV1	P47025	-0.12217	0.219234
YGR214W	RPS0A	P32905	-0.0864599	0.219563
YJR051W	OSM1	P21375	0.183318	0.220128
YGL208W	SIP2	P34164	-0.215878	0.220467
YJL039C	NUP192	P47054	-0.136698	0.2208
YNL192W	CHS1	P08004	-0.209319	0.22083
YLR403W	SFP1	P32432	0.155567	0.223
YFR039C	OSW7	P43611	-0.266059	0.221286
YPR025C	CCL1	P37366	-0.123424	0.22379
YDR248C		Q03786	0.194768	0.221777
YJR017C	ESS1	P22696	-0.145792	0.221863
YOR198C	BFR1	P38934	0.110818	0.222192
YNL282W	POP3	P53833	0.217646	0.280897
YOR320C	GNT1	Q12096	-0.157958	0.222378
YJR105W	ADO1	P47143	-0.122365	0.222497
YDL126C	CDC48	P25694	0.0945522	0.222782
YDL063C	SYO1	Q07395	-0.176725	0.223268
YKL168C	KKQ8	P36004	0.123169	0.223646
YMR029C	FAR8	Q05040	0.0931718	0.223653
YPR168W	NUT2	Q06213	0.164244	0.224019
YIL144W	NDC80	P40460	-0.165776	0.224148
YNL310C	ZIM17	P42844	-0.359091	0.224235
YDR202C	RAV2	Q03956	0.186311	0.224772
YDR490C	PKH1	Q03407	0.360921	0.22492
YKL110C	KTI12	P34253	-0.181456	0.225264
YOR204W	DED1	P06634	-0.0880026	0.225271
YER027C	GAL83	Q04739	0.269147	0.229998
YLR085C	ARP6	Q12509	-0.236216	0.246974
YPR181C	SEC23	P15303	-0.101092	0.225754
YBL005W	PDR3	P33200	-0.257358	0.237186
YCL059C	KRR1	P25586	-0.115831	0.226455
YBR077C	SLM4	P38247	0.104698	0.226778
YML021C	UNG1	P12887	0.169395	0.226867
YOL124C	TRM11	Q12463	-0.249397	0.226874
YIL038C	NOT3	P06102	0.112248	0.228163
YER166W	DNF1	P32660	0.102569	0.2291
YPR190C	RPC82	P32349	-0.107404	0.229148
YIL016W	SNL1	P40548	-0.174573	0.22972
YLR118C		Q12354	0.177858	0.230083
YHR122W	CIA2	P38829	-0.176784	0.230729
YLR043C	TRX1	P22217	-0.162416	0.230771
YGR169C-A	LSO2	Q3E772	-0.112392	0.231147
YLR075W	RPL10	P41805	-0.107875	0.232228
YNL297C	MON2	P48563	0.11447	0.232735
YKL137W	CMC1	P36064	-0.201927	0.232868
YLR195C	NMT1	P14743	-0.118478	0.232964
YOL143C	RIB4	P50861	0.336809	0.233134
YOR118W	RTC5	Q12108	0.224726	0.233305
YKL117W	SBA1	P28707	0.151855	0.233371
YNR026C	SEC12	P11655	0.13427	0.233584
YJL201W	ECM25	P32525	-0.160242	0.233723
YDR214W	AHA1	Q12449	0.116637	0.233826
YLR319C	BUD6	P41697	0.138974	0.234444
YMR307W	GAS1	P22146	-0.125936	0.234679
YER168C	CCA1	P21269	0.124492	0.234915
YLR447C	VMA6	P32366	-0.125255	0.235249
YER007C-A	TMA20	P89886	-0.104663	0.235501
YMR093W	UTP15	Q04305	-0.112648	0.23565
YMR282C	AEP2	P22136	-0.146944	0.246462
YKL191W	DPH2	P32461	-0.149704	0.235799
YNL175C	NOP13	P53883	-0.143474	0.235938
YOL061W	PRS5	Q12265	-0.149307	0.236076
YOL122C	SMF1	P38925	-0.222568	0.243392
YIL034C	CAP2	P13517	0.13559	0.236198
YOR123C	LEO1	P38439	-0.169109	0.236718
YOR101W	RAS1	P01119	0.260931	0.236762
YJL001W	PRE3	P38624	0.102788	0.237103
YBR279W	PAF1	P38351	-0.103887	0.23729
YOR274W	MOD5	P07884	0.148741	0.237308
YBL080C	PET112	P33893	0.275355	0.244729
YAL013W	DEP1	P31385	-0.159196	0.23754
YEL065W	SIT1	P39980	-0.38307	0.245571
YDR006C	SOK1	P40317	0.149137	0.238415
YHR056C	RSC30	P38781	0.149243	0.238594
YKR035W-A	DID2	P69771	0.163772	0.238641
YDL140C	RPO21	P04050	-0.0896193	0.238712
YPR041W	TIF5	P38431	-0.0868753	0.238896
YNL072W	RNH201	P53942	0.192954	0.239105
NA	NA	P87262;P40525	0.126871	0.239354
YIR003W	AIM21	P40563	0.0910136	0.239753
YNL167C	SKO1	Q02100	0.154125	0.239789
YLL013C	PUF3	Q07807	-0.0941173	0.239878
YLR420W	URA4	P20051	0.112154	0.24017
YGR102C	GTF1	P53260	-0.161587	0.244559
YHR051W	COX6	P00427	-0.148271	0.240468
YJL197W	UBP12	P39538	0.128984	0.241102
YEL036C	ANP1	P32629	0.151447	0.241424
YFR043C	IRC6	P43615	0.269482	0.248808
YPL051W	ARL3	Q02804	-0.276758	0.241771
YNL010W		P53981	-0.151901	0.242319
YOL023W	IFM1	P25038	0.20891	0.242486
YOR308C	SNU66	Q12420	-0.224843	0.243182
YER063W	THO1	P40040	-0.131197	0.24361
YER127W	LCP5	P40079	-0.09124	0.243664
YPL188W	POS5	Q06892	0.204451	0.24398
YHR097C		P38809	0.213004	0.244292
YGR278W	CWC22	P53333	0.351771	0.255123
YGL244W	RTF1	P53064	0.188589	0.244744
YBR065C	ECM2	P38241	-0.228077	0.249079
YKL018W	SWD2	P36104	-0.180168	0.245268
YNL218W	MGS1	P40151	-0.278646	0.260292
YFL002C	SPB4	P25808	-0.0890558	0.245819
YGR173W	RBG2	P53295	-0.104656	0.245925
YMR211W	DML1	Q03652	-0.24332	0.246025
YHR201C	PPX1	P38698	0.162454	0.246195
YLR375W	STP3	Q05937	-0.139541	0.256923
YGL228W	SHE10	P53075	-0.128156	0.246556
YJR143C	PMT4	P46971	-0.123817	0.246624
YBR196C	PGI1	P12709	0.097788	0.246986
YJR006W	POL31	P46957	-0.214089	0.247075
YOR108W	LEU9	Q12166	-0.216459	0.247153
YPL225W		Q08971	0.151294	0.247177
YLR212C	TUB4	P53378	0.273795	0.247935
NA	NA	Q3E757;P0C0W9	0.153412	0.247951
YDR005C	MAF1	P41910	0.320092	0.28737
YKL025C	PAN3	P36102	0.147155	0.248491
YLR190W	MMR1	Q06324	-0.217881	0.248629
YBL078C	ATG8	P38182	-0.344327	0.255986
YBR042C	CST26	P38226	0.236146	0.251082
YGL100W	SEH1	P53011	-0.0889286	0.249656
YJR110W	YMR1	P47147	0.204532	0.305937
YPL160W	CDC60	P26637	0.079027	0.250451
YJL172W	CPS1	P27614	-0.11819	0.250515
YKL114C	APN1	P22936	-0.091351	0.251197
YLR359W	ADE13	Q05911	0.084207	0.251217
YKL212W	SAC1	P32368	-0.10082	0.251265
YBR212W	NGR1	P32831	-0.139436	0.25135
YGL018C	JAC1	P53193	0.153958	0.251419
YLR095C	IOC2	Q12072	-0.155178	0.251629
YDR045C	RPC11	Q04307	-0.364623	0.251828
YDL199C		Q12407	0.31131	0.291069
YDR172W	SUP35	P05453	0.0870336	0.252466
YOR362C	PRE10	P21242	0.109981	0.252941
YGL065C	ALG2	P43636	0.176873	0.253533
YGR202C	PCT1	P13259	-0.126712	0.253677
YPL157W	TGS1	Q12052	0.202653	0.309701
YGR046W	TAM41	P53230	-0.192014	0.264651
YDR390C	UBA2	P52488	0.108601	0.254573
YPR105C	COG4	Q06096	0.111653	0.255335
YLR275W	SMD2	Q06217	0.199316	0.255832
YGL129C	RSM23	Q01163	-0.103882	0.255885
YNL191W	DUG3	P53871	0.138853	0.256047
YDR400W	URH1	Q04179	-0.258185	0.258389
YER094C	PUP3	P25451	-0.134149	0.256545
YGL196W	DSD1	P53095	-0.194501	0.256888
Q0045	COX1	P00401	-0.186224	0.257199
YHR116W	COX23	P38824	-0.217329	0.261918
YPR029C	APL4	Q12028	-0.0917512	0.257811
YGL099W	LSG1	P53145	0.0943046	0.258307
YER012W	PRE1	P22141	-0.159977	0.258374
YBL010C		P32788	0.200283	0.25842
YPR028W	YOP1	Q12402	0.181257	0.258442
YFR014C	CMK1	P27466	0.121652	0.258475
YHR110W	ERP5	P38819	-0.22991	0.258836
YDL101C	DUN1	P39009	-0.152175	0.25891
YFR009W	GCN20	P43535	0.10548	0.259037
YJL070C		P40361	0.281257	0.287248
YCR077C	PAT1	P25644	-0.124566	0.259625
YDL160C	DHH1	P39517	-0.104178	0.259675
YKL195W	MIA40	P36046	0.0978327	0.25973
YNL009W	IDP3	P53982	-0.354982	0.274875
YNL261W	ORC5	P50874	-0.330689	0.264656
YDL040C	NAT1	P12945	0.0853681	0.260635
YHR009C	TDA3	P38758	-0.107786	0.261091
YCR028C-A	RIM1	P32445	0.123149	0.261321
YIL098C	FMC1	P40491	-0.227339	0.261589
YKR038C	KAE1	P36132	0.131188	0.261887
YBR233W	PBP2	P38151	-0.151088	0.262077
YOR231W	MKK1	P32490	0.247271	0.263993
YDR117C	TMA64	Q04600	0.125789	0.262488
YJL133W	MRS3	P10566	-0.234302	0.262613
YDR331W	GPI8	P49018	0.395958	0.26281
YGL050W	TYW3	P53177	-0.164685	0.262899
YML125C	PGA3	Q12746	-0.148185	0.263096
YNL041C	COG6	P53959	0.134225	0.263108
YGR019W	UGA1	P17649	0.114606	0.26314
YHR099W	TRA1	P38811	-0.0821842	0.263208
YKL187C	FAT3	P34231	-0.530508	0.263276
YER010C		P40011	-0.165505	0.263852
YPR107C	YTH1	Q06102	-0.282657	0.303107
YLR117C	CLF1	Q12309	0.225406	0.285306
YGR263C	SAY1	P53324	0.201365	0.272277
YEL005C	VAB2	P40003	-0.292995	0.320276
YLR223C	IFH1	P39520	-0.197471	0.320323
YDR399W	HPT1	Q04178	0.105143	0.265839
YGL062W	PYC1	P11154	0.0785693	0.265982
YMR072W	ABF2	Q02486	0.109928	0.266679
NA	NA	P0CX26;P0CX25	0.103472	0.26673
YBR103W	SIF2	P38262	-0.156321	0.266938
YER087W	AIM10	P39965	0.313134	0.26821
YGL151W	NUT1	P53114	0.110806	0.268509
YHR052W	CIC1	P38779	-0.0995614	0.268782
YIR036C	IRC24	P40580	-0.138911	0.268913
YBR083W	TEC1	P18412	-0.176791	0.307133
YBR120C	CBP6	P07253	-0.105349	0.270612
YLR133W	CKI1	P20485	0.114528	0.271382
YAL024C	LTE1	P07866	-0.162695	0.281541
YNL075W	IMP4	P53941	-0.0936441	0.271486
YER072W	VTC1	P40046	0.210976	0.292195
YOL058W	ARG1	P22768	0.142634	0.272492
YGR135W	PRE9	P23638	-0.128731	0.273503
YJL171C		P46992	0.169371	0.27354
YIL118W	RHO3	Q00245	-0.145847	0.2738
YDR326C	YSP2	Q06681	0.164428	0.274184
YDR365C	ESF1	Q06344	0.10247	0.274473
YJL126W	NIT2	P47016	-0.158765	0.30174
NA	NA	P38711;P35997	0.128741	0.274755
YFL027C	GYP8	P43570	-0.299838	0.279534
YMR236W	TAF9	Q05027	-0.16326	0.275544
YMR156C	TPP1	Q03796	-0.222113	0.279682
YPL208W	RKM1	Q08961	0.179167	0.27575
YNL113W	RPC19	P28000	-0.147985	0.276024
YIL041W	GVP36	P40531	-0.094004	0.276193
YOL066C	RIB2	Q12362	-0.142626	0.276305
YDR361C	BCP1	Q06338	-0.123984	0.276324
YKR043C	SHB17	P36136	-0.123849	0.277183
YOR262W	GPN2	Q08726	0.166501	0.277513
YOR004W	UTP23	Q12339	-0.15169	0.278439
YLR211C	ATG38	Q05789	0.284729	0.332093
YBR034C	HMT1	P38074	-0.111769	0.279089
YHR064C	SSZ1	P38788	-0.0827292	0.279299
YLR173W		Q06247	-0.438455	0.298964
YGR284C	ERV29	P53337	0.300614	0.279484
YOR028C	CIN5	P40917	-0.257038	0.306617
YGL252C	RTG2	P32608	-0.101546	0.280304
YJL128C	PBS2	P08018	0.130167	0.280471
YMR091C	NPL6	P32832	-0.104965	0.280512
YPL115C	BEM3	P32873	0.126053	0.280713
YMR288W	HSH155	P49955	0.141923	0.280922
YDR221W	GTB1	Q04924	0.121999	0.280976
YDR075W	PPH3	P32345	0.206428	0.296227
YGL232W	TAN1	P53072	-0.12032	0.282362
YPL148C	PPT2	Q12036	0.19024	0.335744
YMR050C		Q04670	-0.213255	0.283167
YCR071C	IMG2	P25642	-0.115613	0.283723
YDL175C	AIR2	Q12476	-0.170148	0.283806
YHL017W		P38745	0.179956	0.284104
YEL031W	SPF1	P39986	-0.089685	0.285017
YDR080W	VPS41	P38959	0.13559	0.2852
YLR105C	SEN2	P16658	-0.239702	0.285589
YMR263W	SAP30	P38429	0.244692	0.285725
YKL057C	NUP120	P35729	-0.155407	0.285992
YML078W	CPR3	P25719	0.0977894	0.286919
YBR135W	CKS1	P20486	0.12384	0.28708
YKL152C	GPM1	P00950	-0.0770684	0.287086
YMR152W	YIM1	P28625	-0.107583	0.287224
NA	NA	P0CX52;P0CX51	-0.0886385	0.287361
YDR316W	OMS1	Q06668	0.112282	0.287952
YNL069C	RPL16B	P26785	-0.0996754	0.288002
YBR288C	APM3	P38153	0.210491	0.288118
YER155C	BEM2	P39960	0.0824867	0.288358
YNL272C	SEC2	P17065	-0.210758	0.288508
YHR138C		P38841	0.346079	0.288535
NA	NA	P53914	-0.0939025	0.28892
YMR102C		Q03177	0.158889	0.2897
YNL094W	APP1	P53933	0.246982	0.326332
YHR040W	BCD1	P38772	-0.196618	0.291589
YDR435C	PPM1	Q04081	-0.155318	0.292024
YDR463W	STP1	Q00947	-0.300342	0.294481
YKL023W		P36103	0.126072	0.292445
YHR101C	BIG1	P38813	-0.401592	0.294834
YIL017C	VID28	P40547	0.174927	0.327436
YDR064W	RPS13	P05756	-0.115226	0.292022
YBR039W	ATP3	P38077	0.09727	0.292031
YLL050C	COF1	Q03048	0.122508	0.292364
YDR031W	MIX14	Q04341	0.177137	0.292449
YOL032W	OPI10	Q08202	0.21742	0.295059
YDR180W	SCC2	Q04002	-0.26437	0.29757
YMR114C		Q04471	0.310142	0.307844
YDL061C	RPS29B	P41058	0.181081	0.294075
YNR022C	MRPL50	P53724	-0.146604	0.294647
YNL185C	MRPL19	P53875	-0.203265	0.295076
YOL005C	RPB11	P38902	-0.117803	0.295329
YMR080C	NAM7	P30771	0.101619	0.295562
YJL053W	PEP8	P40335	0.191294	0.295784
YGL008C	PMA1	P05030	-0.0987119	0.295854
YBR006W	UGA2	P38067	0.153825	0.296294
YAL048C	GEM1	P39722	-0.247495	0.315593
YPL153C	RAD53	P22216	-0.160065	0.298474
YDR388W	RVS167	P39743	0.0901792	0.296734
YKR042W	UTH1	P36135	-0.137841	0.296877
YPL048W	CAM1	P29547	0.0736163	0.296993
YDR283C	GCN2	P15442	-0.143496	0.297263
YDR089W		P38966	0.327195	0.301827
YMR302C	YME2	P32843	0.11557	0.298694
YKL068W	NUP100	Q02629	0.106013	0.298762
YBR097W	VPS15	P22219	-0.216209	0.305291
YDL036C	PUS9	Q12069	0.181141	0.29925
YFR031C	SMC2	P38989	-0.322713	0.299395
YIL143C	SSL2	Q00578	-0.106326	0.2994
YPL031C	PHO85	P17157	-0.146505	0.299839
YFR021W	ATG18	P43601	-0.252442	0.30188
YEL047C	FRD1	P32614	0.118295	0.300285
YLR386W	VAC14	Q06708	-0.112691	0.300613
YJL117W	PHO86	P46956	-0.200178	0.300685
YNL049C	SFB2	P53953	-0.167804	0.300908
YOR358W	HAP5	Q02516	0.170306	0.301985
YBL103C	RTG3	P38165	0.15108	0.302489
YDR207C	UME6	P39001	-0.103037	0.303206
YNR036C	MRPS12	P53732	-0.285182	0.305211
YHL011C	PRS3	P38689	-0.123697	0.303457
YJR034W	PET191	Q02772	0.113052	0.303466
YMR276W	DSK2	P48510	-0.130009	0.303483
YDR415C		Q04033	-0.184818	0.305388
YGL014W	PUF4	P25339	0.114149	0.303972
YIL033C	BCY1	P07278	0.0856772	0.304108
YPL001W	HAT1	Q12341	0.105954	0.304138
YBR175W	SWD3	P38123	-0.240726	0.308251
YML073C	RPL6A	Q02326	-0.121839	0.304448
YJR069C	HAM1	P47119	-0.135276	0.304492
YNL086W	SNN1	P48232	-0.181221	0.355977
YGR171C	MSM1	P22438	0.194766	0.30716
YGR250C		P53316	0.0944633	0.305462
YNR020C	ATP23	P53722	0.376182	0.309425
YGL103W	RPL28	P02406	0.177192	0.305939
YBR191W	RPL21A	Q02753	-0.101115	0.306327
YDR313C	PIB1	Q06651	0.124722	0.324913
YNL265C	IST1	P53843	0.126037	0.306847
YDR262W		Q12331	-0.144202	0.30874
YDR020C	DAS2	Q12084	-0.224101	0.309124
YFL041W	FET5	P43561	0.103585	0.307369
YIL150C	MCM10	P32354	-0.180169	0.358413
YER048W-A	ISD11	Q6Q560	-0.0939309	0.307944
YCR023C		P25351	-0.206029	0.343666
YDR135C	YCF1	P39109	-0.0904039	0.308469
YOL139C	CDC33	P07260	-0.145801	0.30853
YPL106C	SSE1	P32589	0.0917823	0.30877
YBL045C	COR1	P07256	-0.0766402	0.308945
YKR055W	RHO4	Q00246	-0.271957	0.31282
YJL109C	UTP10	P42945	-0.111277	0.309702
YOR336W	KRE5	P22023	-0.134563	0.310922
[truncated: 1,941 more rows]
