# Supplementary material for: The metabolite-controlled ubiquitin conjugase Ubc8 promotes mitochondrial protein import
Source: Life Sci Alliance. 2022 Oct 17;6(1):e202201526. doi: 10.26508/lsa.202201526 (PMC9579816; doi:10.26508/lsa.202201526)
Supplement: Supplementary file 20 [file LSA-2022-01526_TableS7.xlsx]

## Sheet: qPCR Primer used in this study
Target of the primer	Primer	Sequence
ACT1	forward	AGAGTTGCCCCAGAAGAACACC
ACT1	reverse	CGACGTGAGTAACACCATCACC
UBC8	forward	GGATCGAGACAGATGTTATGAAAC
UBC8	reverse	GAATATCTTGTTAACGAACCCTATG
TOM22	forward	AGACGAACCACAATTTTCCAG
TOM22	reverse	CACACCGAGTAACAAAGCAG
